# Supplementary material for: Chronic social defeat stress induces meningeal neutrophilia via type I interferon signaling in male mice
Source: Nat Commun. 2025 Sep 1;16:8153. doi: 10.1038/s41467-025-62840-5 (PMC12402070; doi:10.1038/s41467-025-62840-5)
Supplement: Supplementary file 4 — Source Data [file 41467_2025_62840_MOESM4_ESM.xlsx]

## Sheet: Figure1B
experiment	date	sample	cohort	group	age _wks	spleen_mg	wound	USM_pref
NP-13	Sept - Oct 2019	1	1	HC	13.4286	79.1	1	17.0634
NP-13	Sept - Oct 2019	3	1	HC	13.4286	72.2	1	0
NP-13	Sept - Oct 2019	5	1	HC	13.4286	69.6	1	23.5601
NP-13	Sept - Oct 2019	7	1	HC	13.4286	66.4	1	25.4241
NP-13	Sept - Oct 2019	10	2	HC	14.2857	70.4	1	37.6662
NP-13	Sept - Oct 2019	12	2	HC	14.2857	80.9	1	0
NP-13	Sept - Oct 2019	14	2	HC	14.2857	80.7	1	9.66007
NP-13	Sept - Oct 2019	16	2	HC	14.2857	79.8	1	3.93305
NP10	2020-03-01	1	1	HC	12.3	75.2	1	82.57
NP10	2020-03-01	4	1	HC	12.3	77.4	1	44.82
NP10	2020-03-01	5	2	HC	12.4	77.7	1	100
NP10	2020-03-01	8	2	HC	12.4	89.9	1	72.4
NP10	2020-03-01	9	3	HC	12.9	94.4	1	15.05
NP10	2020-03-01	13	3	HC	12.9	115.8	1	57.65
NP10	2020-03-01	14	4	HC	13	66	1	35.76
NP10	2020-03-01	17	4	HC	13	101.1	1	10.35
NP-13	Sept - Oct 2019	2	1	CSD	13.4286	81	1	0
NP-13	Sept - Oct 2019	4	1	CSD	13.4286	59.7	2	0
NP-13	Sept - Oct 2019	6	1	CSD	13.4286	65.6	4	0
NP-13	Sept - Oct 2019	8	1	CSD	13.4286	69.7	3	0
NP10	2020-03-01	2	1	CSD	12.3	74.1	3	0
NP10	2020-03-01	3	1	CSD	12.3	44.2	9	0
NP10	2020-03-01	6	2	CSD	12.4	88.7	6	0
NP10	2020-03-01	7	2	CSD	12.4	82.6	5	0
NP10	2020-03-01	10	3	CSD	12.9	77.1	1	0
NP10	2020-03-01	11	3	CSD	12.9	98.3	3	0
NP10	2020-03-01	12	3	CSD	12.9	114.4	9	0
NP10	2020-03-01	15	4	CSD	13	87.6	7	0
NP10	2020-03-01	16	4	CSD	13	153.4	5	0
NP-13 = 1 experiment
NP10 - each cohort = 1 experiment

## Sheet: Figure1C
experiment	date	sample	cohort	group	age _wks	spleen_mg	wound	SI_approach_6to10m	notes
NP-13	Sept - Oct 2019	1	1	HC	13.4286	79.1	1	20
NP-13	Sept - Oct 2019	3	1	HC	13.4286	72.2	1	25
NP-13	Sept - Oct 2019	7	1	HC	13.4286	66.4	1	16				NP-13 = 1 experiment
NP-13	Sept - Oct 2019	10	2	HC	14.2857	70.4	1	24				Exo14NP = 2 experiments
NP-13	Sept - Oct 2019	12	2	HC	14.2857	80.9	1	31				NP1 = 1 experiment
NP-13	Sept - Oct 2019	14	2	HC	14.2857	80.7	1	25				NP3 - each cohort = 1 experiment
NP-13	Sept - Oct 2019	16	2	HC	14.2857	79.8	1	28				NP4 - each cohort = 1 experiment
Exo14NP	2018-10-01	2	1	HC	10.4286	73.7		17
Exo14NP	2018-10-01	4	1	HC	10.4286	72.2		20
Exo14NP	2018-10-01	6	1	HC	10.4286	70.4		39
Exo14NP	2018-10-01	10	2	HC	11	71		14
Exo14NP	2018-10-01	12	2	HC	11	84		27
NP-1	Nov 2018 - Jan 2019	29	4	HC		66	1	8
NP-1	Nov 2018 - Jan 2019	30	4	HC		55	1	18
NP-1	Nov 2018 - Jan 2019	31	4	HC		70	1	13
NP-1	Nov 2018 - Jan 2019	32	4	HC		71	1	32
NP-1	Nov 2018 - Jan 2019	33	4	HC		70	1	16
NP-1	Nov 2018 - Jan 2019	34	4	HC		46	1	28
NP-1	Nov 2018 - Jan 2019	35	4	HC		85	1	16
NP-1	Nov 2018 - Jan 2019	36	4	HC		64	1	21
NP-3	Jan - Feb 2019	2	1	HC		80	1	26
NP-3	Jan - Feb 2019	4	1	HC		93	1	20
NP-4	Feb - Mar 2019	4	1	HC		65	1	28
NP-4	Feb - Mar 2019	8	1	HC		66	1	24
NP-4	Feb - Mar 2019	9	3	HC		76	1	23
NP-4	Feb - Mar 2019	13	3	HC		nd	1	24
NP-4	Nov - Dec 2019	20	4	HC		70	1	15
NP-4	Nov - Dec 2019	22	4	HC		71	1	17
NP-4	Nov - Dec 2019	26	5	HC		83	1	11
NP-4	Nov - Dec 2019	28	5	HC		107	1	24
NP-4	Nov - Dec 2019	33	6	HC		81	1	18
NP-4	Nov - Dec 2019	34	6	HC		77	1	24
NP-4	Nov - Dec 2019	42	8	HC		84	1	15
NP-4	Nov - Dec 2019	43	8	HC		69	1	17
Exo14NP	2018-10-01	1	1	CSD	10.4286	72.8		6
Exo14NP	2018-10-01	3	1	CSD	10.4286	68.2		12
Exo14NP	2018-10-01	5	1	CSD	10.4286	116.6		20
Exo14NP	2018-10-01	7	2	CSD	11	205		18
Exo14NP	2018-10-01	9	2	CSD	11	67		19
Exo14NP	2018-10-01	11	2	CSD	11	90		13
NP-1	Nov 2018 - Jan 2019	3	1	CSD		222	1	17
NP-1	Nov 2018 - Jan 2019	4	1	CSD		92.2	1	12
NP-1	Nov 2018 - Jan 2019	5	1	CSD		58	3	30
NP-1	Nov 2018 - Jan 2019	15	2	CSD		68.2	5	20
NP-1	Nov 2018 - Jan 2019	16	2	CSD		60.8	4	13
NP-1	Nov 2018 - Jan 2019	17	2	CSD		64.7	1	18
NP-13	Sept - Oct 2019	2	1	CSD	13.4286	81	1	18
NP-13	Sept - Oct 2019	4	1	CSD	13.4286	59.7	2	16
NP-13	Sept - Oct 2019	6	1	CSD	13.4286	65.6	4	21
NP-13	Sept - Oct 2019	8	1	CSD	13.4286	69.7	3	22
NP-3	Jan - Feb 2019	1	1	CSD		103	3	20
NP-3	Jan - Feb 2019	3	1	CSD		164	10	13	wound score 10, exclude
NP-3	Jan - Feb 2019	5	1	CSD		108	8	18
NP-3	Jan - Feb 2019	6	1	CSD		83	1	24
NP-4	Feb - Mar 2019	3	1	CSD		82	5	16
NP-4	Feb - Mar 2019	7	1	CSD		73	1	11
NP-4	Feb - Mar 2019	10	3	CSD		107	5	14
NP-4	Feb - Mar 2019	14	3	CSD		90	4	9
NP-4	Nov - Dec 2019	19	4	CSD		78	10	14	wound score 10, exclude
NP-4	Nov - Dec 2019	21	4	CSD		87	3	13
NP-4	Nov - Dec 2019	27	5	CSD		81	10	27	wound score 10, exclude
NP-4	Nov - Dec 2019	29	5	CSD		83	7	0
NP-4	Nov - Dec 2019	35	6	CSD		75	1	11
NP-4	Nov - Dec 2019	40	7	CSD		94	3	25
NP-4	Nov - Dec 2019	44	8	CSD		146	3	25
NP-5	2019-03-01	2	4	CSD	12.8571	97		19
NP-5	2019-03-01	3	4	CSD	12.8571	91		19

## Sheet: Figure1D
experiment	date	sample	cohort	group	age _wks	spleen_mg	wound	OF_dist_0to5m	notes
NP-13	Sept - Oct 2019	1	1	HC	13.4286	79.1	1	11.5155
NP-13	Sept - Oct 2019	3	1	HC	13.4286	72.2	1	15.0744
NP-13	Sept - Oct 2019	5	1	HC	13.4286	69.6	1	12.3099
NP-13	Sept - Oct 2019	7	1	HC	13.4286	66.4	1	16.1513
NP-13	Sept - Oct 2019	10	2	HC	14.2857	70.4	1	8.86131			NP-13 = 1 experiment
NP-13	Sept - Oct 2019	12	2	HC	14.2857	80.9	1	11.245			Exo14NP = 2 experiments
NP-13	Sept - Oct 2019	14	2	HC	14.2857	80.7	1	12.3167			NP4 - each cohort = 1 experiment
NP-13	Sept - Oct 2019	16	2	HC	14.2857	79.8	1	13.2915			NP10 - each cohort = 1 experiment
Exo14NP	2018-10-01	2	1	HC	10.4286	73.7		12.0735
Exo14NP	2018-10-01	4	1	HC	10.4286	72.2		7.53278
Exo14NP	2018-10-01	6	1	HC	10.4286	70.4		10.8763
Exo14NP	2018-10-01	10	2	HC	11	71		10.708
Exo14NP	2018-10-01	12	2	HC	11	84		9.45791
NP-4	Feb - Mar 2019	4	1	HC		65	1	6.31276
NP-4	Feb - Mar 2019	8	1	HC		66	1	6.93434
NP-4	Feb - Mar 2019	9	3	HC		76	1	9.57784
NP-4	Feb - Mar 2019	13	3	HC		nd	1	9.57975
NP10	2020-03-01	1	1	HC	12.3	75.2	1	12.574
NP10	2020-03-01	4	1	HC	12.3	77.4	1	12.0082
NP10	2020-03-01	5	2	HC	12.4	77.7	1	10.642
NP10	2020-03-01	8	2	HC	12.4	89.9	1	11.3901
NP10	2020-03-01	9	3	HC	12.9	94.4	1	13.05
NP10	2020-03-01	13	3	HC	12.9	115.8	1	11.158
Exo14NP	2018-10-01	1	1	CSD	10.4286	72.8		6.18754
Exo14NP	2018-10-01	3	1	CSD	10.4286	68.2		6.23115
Exo14NP	2018-10-01	5	1	CSD	10.4286	116.6		5.93266
Exo14NP	2018-10-01	7	2	CSD	11	205		7.58119
Exo14NP	2018-10-01	9	2	CSD	11	67		6.37297
Exo14NP	2018-10-01	11	2	CSD	11	90		6.26236
NP-13	Sept - Oct 2019	2	1	CSD	13.4286	81	1	8.54888
NP-13	Sept - Oct 2019	4	1	CSD	13.4286	59.7	2	8.01222
NP-13	Sept - Oct 2019	6	1	CSD	13.4286	65.6	4	8.25725
NP-13	Sept - Oct 2019	8	1	CSD	13.4286	69.7	3	9.14925
NP-4	Feb - Mar 2019	3	1	CSD		82	5	7.76277
NP-4	Feb - Mar 2019	7	1	CSD		73	1	5.79539
NP-4	Feb - Mar 2019	10	3	CSD		107	5	7.30297
NP-4	Feb - Mar 2019	14	3	CSD		90	4	5.9637
NP10	2020-03-01	2	1	CSD	12.3	74.1	3	10.2866
NP10	2020-03-01	3	1	CSD	12.3	44.2	9	9.71834
NP10	2020-03-01	6	2	CSD	12.4	88.7	6	10.6348
NP10	2020-03-01	7	2	CSD	12.4	82.6	5	8.12827
NP10	2020-03-01	10	3	CSD	12.9	77.1	1	7.77644
NP10	2020-03-01	11	3	CSD	12.9	98.3	3	7.01165
NP10	2020-03-01	12	3	CSD	12.9	114.4	9	11.6935

## Sheet: Figure1E
experiment	date	sample	cohort	group	age _wks	spleen_mg	wound	LD_time	LD_cross	notes
Exo14NP	2018-10-01	2	1	HC	10.4286	73.7		62.1	48
Exo14NP	2018-10-01	4	1	HC	10.4286	72.2		74.14	37
Exo14NP	2018-10-01	6	1	HC	10.4286	70.4		63.2	59
Exo14NP	2018-10-01	10	2	HC	11	71		57.06	78
Exo14NP	2018-10-01	12	2	HC	11	84		53.3	45
NP-3	Jan - Feb 2019	2	1	HC		80	1	58.07	44
NP-3	Jan - Feb 2019	4	1	HC		93	1	44.75	55
NP-3	Nov - Dec 2019	7	3	HC		74	1	41.21	39
NP-3	Nov - Dec 2019	9	3	HC		53	1	52.42	33
NP-3	Nov - Dec 2019	11	4	HC		87	1	53.57	51
NP-3	Nov - Dec 2019	13	4	HC		75	1	49.37	45
NP-4	Feb - Mar 2019	4	1	HC		65	1	46.91	54
NP-4	Feb - Mar 2019	8	1	HC		66	1	48.44	52
NP-4	Feb - Mar 2019	9	3	HC		76	1	40.54	50
NP-4	Feb - Mar 2019	13	3	HC		nd	1	53.03	36
Exo14NP	2018-10-01	1	1	CSD	10.4286	72.8		59.54	24
Exo14NP	2018-10-01	3	1	CSD	10.4286	68.2		63.24	30
Exo14NP	2018-10-01	5	1	CSD	10.4286	116.6		57.15	31
Exo14NP	2018-10-01	7	2	CSD	11	205		51.41	26
Exo14NP	2018-10-01	9	2	CSD	11	67		61.73	38
Exo14NP	2018-10-01	11	2	CSD	11	90		59.5	40
NP-3	Jan - Feb 2019	1	1	CSD		103	3	58.34	38
NP-3	Jan - Feb 2019	3	1	CSD		164	10	43.56	30	wound score 10, exclude
NP-3	Jan - Feb 2019	5	1	CSD		108	8	53.05	40
NP-3	Jan - Feb 2019	6	1	CSD		83	1	55.85	47
NP-3	Nov - Dec 2019	8	3	CSD		89	8	55.43	34
NP-3	Nov - Dec 2019	10	3	CSD		82	1	49.93	32
NP-3	Nov - Dec 2019	12	4	CSD		78	4	45.53	44
NP-4	Feb - Mar 2019	3	1	CSD		82	5	41.48	43
NP-4	Feb - Mar 2019	7	1	CSD		73	1	23.37	32
NP-4	Feb - Mar 2019	10	3	CSD		107	5	47.01	45
NP-4	Feb - Mar 2019	14	3	CSD		90	4	35.44	36
Exo14NP = 2 experiments
NP3 - each cohort = 1 experiment
NP4 - each cohort = 1 experiment

## Sheet: Figure1F
experiment	date	sample	cohort	group	age _wks	spleen_mg	wound	perNP_m_nv	abs_NP_m_nv	notes
NP-13	Sept - Oct 2019	1	1	HC	13.4286	79.1	1	16.0117	1528
NP-13	Sept - Oct 2019	3	1	HC	13.4286	72.2	1	18.4363	2766
NP-13	Sept - Oct 2019	5	1	HC	13.4286	69.6	1	17.4454	2483
NP-13	Sept - Oct 2019	7	1	HC	13.4286	66.4	1	17.5911	5068			NP-13 = 1 experiment
NP-13	Sept - Oct 2019	10	2	HC	14.2857	70.4	1	11.8213	884			Exo14NP = 2 experiments
NP-13	Sept - Oct 2019	12	2	HC	14.2857	80.9	1	17.7399	3215			NP1 = 1 experiment
NP-13	Sept - Oct 2019	14	2	HC	14.2857	80.7	1	23.2659	4914			NP3 - each cohort = 1 experiment
NP-13	Sept - Oct 2019	16	2	HC	14.2857	79.8	1	19.9664	2734			NP4 - each cohort = 1 experiment
Exo14NP	2018-10-01	2	1	HC	10.4286	73.7		21.0147				NP5 = 1 experiment
Exo14NP	2018-10-01	4	1	HC	10.4286	72.2		26.89				NP8 = 1 experiment
Exo14NP	2018-10-01	6	1	HC	10.4286	70.4		24.2674				NP10 - each cohort = 1 experiment
Exo14NP	2018-10-01	10	2	HC	11	71		26.1604
Exo14NP	2018-10-01	12	2	HC	11	84		25.8648
NP-1	Nov 2018 - Jan 2019	29	4	HC		66	1	28.8683
NP-1	Nov 2018 - Jan 2019	30	4	HC		55	1	23.7125
NP-1	Nov 2018 - Jan 2019	31	4	HC		70	1	22.84
NP-1	Nov 2018 - Jan 2019	32	4	HC		71	1	29.2505
NP-1	Nov 2018 - Jan 2019	33	4	HC		70	1	25.1288
NP-1	Nov 2018 - Jan 2019	34	4	HC		46	1	22.4012
NP-1	Nov 2018 - Jan 2019	35	4	HC		85	1	33.1127
NP-1	Nov 2018 - Jan 2019	36	4	HC		64	1	28.7543
NP-3	Jan - Feb 2019	2	1	HC		80	1	26.1862
NP-3	Jan - Feb 2019	4	1	HC		93	1	31.755
NP-3	Nov - Dec 2019	7	3	HC		74	1	15.4
NP-3	Nov - Dec 2019	9	3	HC		53	1	17.9
NP-3	Nov - Dec 2019	11	4	HC		87	1	22
NP-3	Nov - Dec 2019	13	4	HC		75	1	28.2
NP-4	Feb - Mar 2019	4	1	HC		65	1	22.2663
NP-4	Feb - Mar 2019	8	1	HC		66	1	27.9158
NP-4	Feb - Mar 2019	9	3	HC		76	1	31.7355	7752
NP-4	Feb - Mar 2019	13	3	HC		nd	1	35.4899	5493
NP-4	Nov - Dec 2019	20	4	HC		70	1	28.2078	6587
NP-4	Nov - Dec 2019	22	4	HC		71	1	24.1279	4924
NP-4	Nov - Dec 2019	26	5	HC		83	1	14.3435
NP-4	Nov - Dec 2019	28	5	HC		107	1	26.4005
NP-4	Nov - Dec 2019	33	6	HC		81	1	22.2462
NP-4	Nov - Dec 2019	34	6	HC		77	1	27.3997
NP-4	Nov - Dec 2019	42	8	HC		84	1	19.5195	6453
NP-4	Nov - Dec 2019	43	8	HC		69	1	21.3425	4021
NP-5	2019-03-01	1	4	HC	32.8571	68		23.4964
NP-5	2019-03-01	2	3	HC	12	73		14.608
NP-5	2019-03-01	4	3	HC	12	74		7.77598
NP-8	2019-09-01	1	1	HC	13.2857	74.2	1	23.6113
NP-8	2019-09-01	5	1	HC	13.2857	80.31	1	27.5813
NP10	2020-03-01	1	1	HC	12.3	75.2	1	12.06
NP10	2020-03-01	4	1	HC	12.3	77.4	1	15.13
NP10	2020-03-01	5	2	HC	12.4	77.7	1	13.73
NP10	2020-03-01	8	2	HC	12.4	89.9	1	6.36
NP10	2020-03-01	9	3	HC	12.9	94.4	1	17.39
NP10	2020-03-01	13	3	HC	12.9	115.8	1	16.28
NP10	2020-03-01	14	4	HC	13	66	1	21.1
NP10	2020-03-01	17	4	HC	13	101.1	1	13.5
Exo14NP	2018-10-01	1	1	CSD	10.4286	72.8		28.6508
Exo14NP	2018-10-01	3	1	CSD	10.4286	68.2		26.483
Exo14NP	2018-10-01	5	1	CSD	10.4286	116.6		56.7363
Exo14NP	2018-10-01	7	2	CSD	11	205		50.9968
Exo14NP	2018-10-01	9	2	CSD	11	67		32.0828
Exo14NP	2018-10-01	11	2	CSD	11	90		30.1766
NP-1	Nov 2018 - Jan 2019	3	1	CSD		222	1	42.4046
NP-1	Nov 2018 - Jan 2019	4	1	CSD		92.2	1	30.913
NP-1	Nov 2018 - Jan 2019	5	1	CSD		58	3	33.9572
NP-1	Nov 2018 - Jan 2019	15	2	CSD		68.2	5	39.0472
NP-1	Nov 2018 - Jan 2019	16	2	CSD		60.8	4	34.5101
NP-1	Nov 2018 - Jan 2019	17	2	CSD		64.7	1	29.5504
NP-13	Sept - Oct 2019	2	1	CSD	13.4286	81	1	25.279	4531
NP-13	Sept - Oct 2019	4	1	CSD	13.4286	59.7	2	24.1937	3353
NP-13	Sept - Oct 2019	6	1	CSD	13.4286	65.6	4	14.2236	3761
NP-13	Sept - Oct 2019	8	1	CSD	13.4286	69.7	3	24.1867	4855
NP-3	Jan - Feb 2019	1	1	CSD		103	3	37.7603
NP-3	Jan - Feb 2019	3	1	CSD		164	10	38.7739		wound score 10, exclude
NP-3	Jan - Feb 2019	5	1	CSD		108	8	50.5857
NP-3	Jan - Feb 2019	6	1	CSD		83	1	45.1182
NP-3	Nov - Dec 2019	8	3	CSD		89	8	28.5
NP-3	Nov - Dec 2019	10	3	CSD		82	1	23
NP-3	Nov - Dec 2019	12	4	CSD		78	4	28.5
NP-4	Feb - Mar 2019	3	1	CSD		82	5	26.8829
NP-4	Feb - Mar 2019	7	1	CSD		73	1	22.9471
NP-4	Feb - Mar 2019	10	3	CSD		107	5	32.367	6144
NP-4	Feb - Mar 2019	14	3	CSD		90	4	32.4484	6352
NP-4	Nov - Dec 2019	19	4	CSD		78	10	25.6373		wound score 10, exclude
NP-4	Nov - Dec 2019	21	4	CSD		87	3	28.6653	6495
NP-4	Nov - Dec 2019	27	5	CSD		81	10	25.1434		wound score 10, exclude
NP-4	Nov - Dec 2019	29	5	CSD		83	7	28.7311	12508
NP-4	Nov - Dec 2019	35	6	CSD		75	1	14.402	8749
NP-4	Nov - Dec 2019	40	7	CSD		94	3	18.2209	6447
NP-4	Nov - Dec 2019	44	8	CSD		146	3	26.9518
NP-5	2019-03-01	2	4	CSD	12.8571	97		14.8719
NP-5	2019-03-01	3	4	CSD	12.8571	91		23.3075
NP-8	2019-09-01	2	1	CSD	13.2857	81.1	6	34.2657
NP-8	2019-09-01	6	1	CSD	13.2857	80.2	1	27.2184
NP10	2020-03-01	2	1	CSD	12.3	74.1	3	28.13
NP10	2020-03-01	3	1	CSD	12.3	44.2	9	36.98
NP10	2020-03-01	6	2	CSD	12.4	88.7	6	21.42
NP10	2020-03-01	7	2	CSD	12.4	82.6	5	9.16
NP10	2020-03-01	10	3	CSD	12.9	77.1	1	15.35
NP10	2020-03-01	11	3	CSD	12.9	98.3	3	23.98
NP10	2020-03-01	12	3	CSD	12.9	114.4	9	31.67
NP10	2020-03-01	15	4	CSD	13	87.6	7	28.88
NP10	2020-03-01	16	4	CSD	13	153.4	5	27.53

## Sheet: Figure1G
experiment	date	sample	cohort	group	age _wks	spleen_mg	wound	perNP_m_iv	NP_m_iv	notes
NP-13	Sept - Oct 2019	1	1	HC	13.4286	79.1	1	2.56733	227
NP-13	Sept - Oct 2019	3	1	HC	13.4286	72.2	1	1.75965	224
NP-13	Sept - Oct 2019	5	1	HC	13.4286	69.6	1	1.22954	136		NP-13 = 1 experiment
NP-13	Sept - Oct 2019	7	1	HC	13.4286	66.4	1	3.29052	882		Exo14NP = 2 experiments
NP-13	Sept - Oct 2019	10	2	HC	14.2857	70.4	1	0.829099	56		NP1 = 1 experiment
NP-13	Sept - Oct 2019	12	2	HC	14.2857	80.9	1	0.849749	125		NP3 - each cohort = 1 experiment
NP-13	Sept - Oct 2019	14	2	HC	14.2857	80.7	1	1.17419	202		NP4 - each cohort = 1 experiment
NP-13	Sept - Oct 2019	16	2	HC	14.2857	79.8	1	1.79654	210		NP5 = 1 experiment
Exo14NP	2018-10-01	2	1	HC	10.4286	73.7		1.98139			NP8 = 1 experiment
Exo14NP	2018-10-01	4	1	HC	10.4286	72.2		2.39234			NP10 - each cohort = 1 experiment
Exo14NP	2018-10-01	6	1	HC	10.4286	70.4		2.63418
Exo14NP	2018-10-01	10	2	HC	11	71		1.99294
Exo14NP	2018-10-01	12	2	HC	11	84		1.25786
NP-1	Nov 2018 - Jan 2019	29	4	HC		66	1	0.338882
NP-1	Nov 2018 - Jan 2019	30	4	HC		55	1	0.263328
NP-1	Nov 2018 - Jan 2019	31	4	HC		70	1	0.39791
NP-1	Nov 2018 - Jan 2019	32	4	HC		71	1	0.425114
NP-1	Nov 2018 - Jan 2019	33	4	HC		70	1	0.469233
NP-1	Nov 2018 - Jan 2019	34	4	HC		46	1	0.3685
NP-1	Nov 2018 - Jan 2019	35	4	HC		85	1	0.502874
NP-1	Nov 2018 - Jan 2019	36	4	HC		64	1	0.493421
NP-3	Jan - Feb 2019	2	1	HC		80	1	0.17
NP-3	Jan - Feb 2019	4	1	HC		93	1	0.14
NP-3	Nov - Dec 2019	7	3	HC		74	1	3.42
NP-3	Nov - Dec 2019	9	3	HC		53	1	1.64
NP-3	Nov - Dec 2019	11	4	HC		87	1	1.95
NP-3	Nov - Dec 2019	13	4	HC		75	1	0.73
NP-4	Feb - Mar 2019	4	1	HC		65	1	0.74629
NP-4	Feb - Mar 2019	8	1	HC		66	1	0.296955
NP-4	Feb - Mar 2019	9	3	HC		76	1	0.403196
NP-4	Feb - Mar 2019	13	3	HC		nd	1	0.496231
NP-4	Nov - Dec 2019	20	4	HC		70	1	0.846959
NP-4	Nov - Dec 2019	22	4	HC		71	1	0.718887
NP-4	Nov - Dec 2019	26	5	HC		83	1	0.111129
NP-4	Nov - Dec 2019	28	5	HC		107	1	0.164182
NP-4	Nov - Dec 2019	33	6	HC		81	1	0.204093
NP-4	Nov - Dec 2019	34	6	HC		77	1	0.0812473
NP-4	Nov - Dec 2019	42	8	HC		84	1	0.116783
NP-4	Nov - Dec 2019	43	8	HC		69	1	0.294837
NP-5	2019-03-01	1	4	HC	32.8571	68		0.69
NP-5	2019-03-01	2	3	HC	12	73		2.38
NP-5	2019-03-01	4	3	HC	12	74		1.75
NP-8	2019-09-01	1	1	HC	13.2857	74.2	1	1.31
NP-8	2019-09-01	5	1	HC	13.2857	80.31	1	1.25
NP10	2020-03-01	1	1	HC	12.3	75.2	1	0.16
NP10	2020-03-01	4	1	HC	12.3	77.4	1	1.28
NP10	2020-03-01	5	2	HC	12.4	77.7	1	0.37
NP10	2020-03-01	8	2	HC	12.4	89.9	1	0.15
NP10	2020-03-01	9	3	HC	12.9	94.4	1	0.16
NP10	2020-03-01	13	3	HC	12.9	115.8	1	0.21
NP10	2020-03-01	14	4	HC	13	66	1	0.21
NP10	2020-03-01	17	4	HC	13	101.1	1	0.78
Exo14NP	2018-10-01	1	1	CSD	10.4286	72.8		2.93651
Exo14NP	2018-10-01	3	1	CSD	10.4286	68.2		2.60611
Exo14NP	2018-10-01	5	1	CSD	10.4286	116.6		3.41329
Exo14NP	2018-10-01	7	2	CSD	11	205		4.70494
Exo14NP	2018-10-01	9	2	CSD	11	67		3.5114
Exo14NP	2018-10-01	11	2	CSD	11	90		1.17763
NP-1	Nov 2018 - Jan 2019	3	1	CSD		222	1	0.496929
NP-1	Nov 2018 - Jan 2019	4	1	CSD		92.2	1	1.92233
NP-1	Nov 2018 - Jan 2019	5	1	CSD		58	3	1.35933
NP-1	Nov 2018 - Jan 2019	15	2	CSD		68.2	5	1.53904
NP-1	Nov 2018 - Jan 2019	16	2	CSD		60.8	4	3.28968
NP-1	Nov 2018 - Jan 2019	17	2	CSD		64.7	1	3.19017
NP-13	Sept - Oct 2019	2	1	CSD	13.4286	81	1	1.93595	309
NP-13	Sept - Oct 2019	4	1	CSD	13.4286	59.7	2	2.90064	351
NP-13	Sept - Oct 2019	6	1	CSD	13.4286	65.6	4	3.35073	780
NP-13	Sept - Oct 2019	8	1	CSD	13.4286	69.7	3	2.69516	455
NP-3	Jan - Feb 2019	1	1	CSD		103	3	0.2
NP-3	Jan - Feb 2019	3	1	CSD		164	10	1.58		wound score 10, exclude
NP-3	Jan - Feb 2019	5	1	CSD		108	8	0.17
NP-3	Jan - Feb 2019	6	1	CSD		83	1	0.13
NP-3	Nov - Dec 2019	8	3	CSD		89	8	2.39
NP-3	Nov - Dec 2019	10	3	CSD		82	1	2.21
NP-3	Nov - Dec 2019	12	4	CSD		78	4	1.53
NP-4	Feb - Mar 2019	3	1	CSD		82	5	0.354517
NP-4	Feb - Mar 2019	7	1	CSD		73	1	2.24356
NP-4	Feb - Mar 2019	10	3	CSD		107	5	1.84862
NP-4	Feb - Mar 2019	14	3	CSD		90	4	1.03925
NP-4	Nov - Dec 2019	19	4	CSD		78	10	1.15614		wound score 10, exclude
NP-4	Nov - Dec 2019	21	4	CSD		87	3	0.638594
NP-4	Nov - Dec 2019	27	5	CSD		81	10	0.263617		wound score 10, exclude
NP-4	Nov - Dec 2019	29	5	CSD		83	7	0.355709
NP-4	Nov - Dec 2019	35	6	CSD		75	1	0.517346
NP-4	Nov - Dec 2019	40	7	CSD		94	3	0.697619
NP-4	Nov - Dec 2019	44	8	CSD		146	3	0.0344149
NP-5	2019-03-01	2	4	CSD	12.8571	97		1.15
NP-5	2019-03-01	3	4	CSD	12.8571	91		1.21
NP-8	2019-09-01	2	1	CSD	13.2857	81.1	6	4.1
NP-8	2019-09-01	6	1	CSD	13.2857	80.2	1	1.77
NP10	2020-03-01	2	1	CSD	12.3	74.1	3	1.02
NP10	2020-03-01	3	1	CSD	12.3	44.2	9	1.42
NP10	2020-03-01	6	2	CSD	12.4	88.7	6	0.43
NP10	2020-03-01	7	2	CSD	12.4	82.6	5	0.84
NP10	2020-03-01	10	3	CSD	12.9	77.1	1	0.56
NP10	2020-03-01	11	3	CSD	12.9	98.3	3	0.88
NP10	2020-03-01	12	3	CSD	12.9	114.4	9	0.34
NP10	2020-03-01	15	4	CSD	13	87.6	7	1.01
NP10	2020-03-01	16	4	CSD	13	153.4	5	1.5

## Sheet: Figure1H
experiment	date	sample	cohort	group	age _wks	spleen_mg	wound	perNP_b	NP_ul_b	notes
NP-13	Sept - Oct 2019	1	1	HC	13.4286	79.1	1	26.3851	154.126
NP-13	Sept - Oct 2019	3	1	HC	13.4286	72.2	1	8.57554	17.1341
NP-13	Sept - Oct 2019	5	1	HC	13.4286	69.6	1	4.69971	12.3285
NP-13	Sept - Oct 2019	7	1	HC	13.4286	66.4	1	19.8372	112.729			NP-13 = 1 experiment
NP-13	Sept - Oct 2019	10	2	HC	14.2857	70.4	1	7.15496	34.0706			Exo14NP = 2 experiments
NP-13	Sept - Oct 2019	12	2	HC	14.2857	80.9	1	5.46663	41.1606			NP1 = 1 experiment
NP-13	Sept - Oct 2019	14	2	HC	14.2857	80.7	1	6.95041	26.0235			NP3 - each cohort = 1 experiment
NP-13	Sept - Oct 2019	16	2	HC	14.2857	79.8	1	7.49974	31.6434			NP4 - each cohort = 1 experiment
NP-1	Nov 2018 - Jan 2019	29	4	HC		66	1	8.3437				NP5 = 1 experiment
NP-1	Nov 2018 - Jan 2019	30	4	HC		55	1	4.35755				NP8 = 1 experiment
NP-1	Nov 2018 - Jan 2019	31	4	HC		70	1	4.64528				NP10 - each cohort = 1 experiment
NP-1	Nov 2018 - Jan 2019	32	4	HC		71	1	4.95073
NP-1	Nov 2018 - Jan 2019	33	4	HC		70	1	1.87272
NP-1	Nov 2018 - Jan 2019	34	4	HC		46	1	5.64831
NP-1	Nov 2018 - Jan 2019	35	4	HC		85	1	13.6325
NP-1	Nov 2018 - Jan 2019	36	4	HC		64	1	9.13639
NP-3	Jan - Feb 2019	2	1	HC		80	1	8.55135
NP-3	Jan - Feb 2019	4	1	HC		93	1	8.02642
NP-3	Nov - Dec 2019	7	3	HC		74	1	67.2
NP-3	Nov - Dec 2019	9	3	HC		53	1	34.5
NP-3	Nov - Dec 2019	11	4	HC		87	1	10.3
NP-3	Nov - Dec 2019	13	4	HC		75	1	13.9
NP-4	Feb - Mar 2019	4	1	HC		65	1	43.4156
NP-4	Feb - Mar 2019	8	1	HC		66	1	9.25043
NP-4	Feb - Mar 2019	9	3	HC		76	1	7.15631	4.82879
NP-4	Feb - Mar 2019	13	3	HC		nd	1	12.1047	19.4168
NP-4	Nov - Dec 2019	20	4	HC		70	1	11.5399
NP-4	Nov - Dec 2019	22	4	HC		71	1	5.93958
NP-4	Nov - Dec 2019	26	5	HC		83	1	3.91332
NP-4	Nov - Dec 2019	28	5	HC		107	1	12.7336
NP-4	Nov - Dec 2019	33	6	HC		81	1	24.091
NP-4	Nov - Dec 2019	34	6	HC		77	1	31.8792
NP-4	Nov - Dec 2019	42	8	HC		84	1	6.69099	18.2937
NP-4	Nov - Dec 2019	43	8	HC		69	1	7.62623	20.4802
NP-5	2019-03-01	1	4	HC	32.8571	68		9.99465
NP-5	2019-03-01	2	3	HC	12	73		5.42526
NP-5	2019-03-01	4	3	HC	12	74		7.92319
NP-8	2019-09-01	1	1	HC	13.2857	74.2	1	3.39164
NP-8	2019-09-01	5	1	HC	13.2857	80.31	1	2.90161
NP10	2020-03-01	1	1	HC	12.3	75.2	1	13.8
NP10	2020-03-01	4	1	HC	12.3	77.4	1	65.6
NP10	2020-03-01	5	2	HC	12.4	77.7	1	6.79
NP10	2020-03-01	8	2	HC	12.4	89.9	1	7.06
NP10	2020-03-01	9	3	HC	12.9	94.4	1	5.67
NP10	2020-03-01	13	3	HC	12.9	115.8	1	8.4
NP10	2020-03-01	14	4	HC	13	66	1	6.21
NP10	2020-03-01	17	4	HC	13	101.1	1	2.92
NP-1	Nov 2018 - Jan 2019	3	1	CSD		222	1	17.1767
NP-1	Nov 2018 - Jan 2019	4	1	CSD		92.2	1	32.3047
NP-1	Nov 2018 - Jan 2019	5	1	CSD		58	3	18.8891
NP-1	Nov 2018 - Jan 2019	15	2	CSD		68.2	5	40.4103
NP-1	Nov 2018 - Jan 2019	16	2	CSD		60.8	4	44.3759
NP-1	Nov 2018 - Jan 2019	17	2	CSD		64.7	1	50.4467
NP-13	Sept - Oct 2019	2	1	CSD	13.4286	81	1	18.6109	68.8633
NP-13	Sept - Oct 2019	4	1	CSD	13.4286	59.7	2	45.9409	211.428
NP-13	Sept - Oct 2019	6	1	CSD	13.4286	65.6	4	56.0984	167.501
NP-13	Sept - Oct 2019	8	1	CSD	13.4286	69.7	3	45.7613	163.372
NP-3	Jan - Feb 2019	3	1	CSD		164	10	29.3603		wound score 10, exclude
NP-3	Jan - Feb 2019	5	1	CSD		108	8	15.6074
NP-3	Jan - Feb 2019	6	1	CSD		83	1	20.2647
NP-3	Nov - Dec 2019	8	3	CSD		89	8	72.5
NP-3	Nov - Dec 2019	10	3	CSD		82	1	63.9
NP-3	Nov - Dec 2019	12	4	CSD		78	4	50.1
NP-4	Feb - Mar 2019	3	1	CSD		82	5	42.3683
NP-4	Feb - Mar 2019	7	1	CSD		73	1	17.8177
NP-4	Feb - Mar 2019	10	3	CSD		107	5	64.8922	33.2521
NP-4	Feb - Mar 2019	14	3	CSD		90	4	39.8263	60.5146
NP-4	Nov - Dec 2019	19	4	CSD		78	10	42.5692		wound score 10, exclude
NP-4	Nov - Dec 2019	21	4	CSD		87	3	43.4032
NP-4	Nov - Dec 2019	27	5	CSD		81	10	51.7394		wound score 10, exclude
NP-4	Nov - Dec 2019	29	5	CSD		83	7	43.3098
NP-4	Nov - Dec 2019	35	6	CSD		75	1	52.0124
NP-4	Nov - Dec 2019	40	7	CSD		94	3	25.9319
NP-4	Nov - Dec 2019	44	8	CSD		146	3	25.4	51.8831
NP-5	2019-03-01	2	4	CSD	12.8571	97		33.5797
NP-5	2019-03-01	3	4	CSD	12.8571	91		49.9639
NP-8	2019-09-01	2	1	CSD	13.2857	81.1	6	64.5607
NP-8	2019-09-01	6	1	CSD	13.2857	80.2	1	7.5714
NP10	2020-03-01	2	1	CSD	12.3	74.1	3	68.2
NP10	2020-03-01	3	1	CSD	12.3	44.2	9	78.7
NP10	2020-03-01	6	2	CSD	12.4	88.7	6	58.7
NP10	2020-03-01	7	2	CSD	12.4	82.6	5	56.1
NP10	2020-03-01	10	3	CSD	12.9	77.1	1	52.5
NP10	2020-03-01	11	3	CSD	12.9	98.3	3	67
NP10	2020-03-01	12	3	CSD	12.9	114.4	9	36.8
NP10	2020-03-01	15	4	CSD	13	87.6	7	28
NP10	2020-03-01	16	4	CSD	13	153.4	5	48.7

## Sheet: Figure2
experiment	date	sample	cohort	group	age _wks	spleen_mg	wound	sqrt(perNP_m_nv)	sqrt(perNP_m_iv)	sqrt(perNP_b_iv)	OF_m_05	LD_cross	SI_approach_610	USM_pref
NP-13	Sept - Oct 2019	1	1	HC	13.4286	79.1	1	4.00147	1.60229	5.13664	11.5155		20	17.0634
NP-13	Sept - Oct 2019	3	1	HC	13.4286	72.2	1	4.29375	1.32652	2.9284	15.0744		25	0
NP-13	Sept - Oct 2019	5	1	HC	13.4286	69.6	1	4.17677	1.10884	2.16788	12.3099			23.5601
NP-13	Sept - Oct 2019	7	1	HC	13.4286	66.4	1	4.19418	1.81398	4.45389	16.1513		16	25.4241		NP-13 = 1 experiment
Exo14NP	2018-10-01	2	1	HC	10.4286	73.7		4.58418	1.40762	0	12.0735	48	17			Exo14NP = 2 experiments
Exo14NP	2018-10-01	4	1	HC	10.4286	72.2		5.18555	1.54672	0	7.53278	37	20			NP3 - each cohort = 1 experiment
Exo14NP	2018-10-01	6	1	HC	10.4286	70.4		4.92619	1.62302	0	10.8763	59	39			NP4 - each cohort = 1 experiment
Exo14NP	2018-10-01	10	2	HC	11	71		5.11473	1.41171	0	10.708	78	14			NP5 = 1 experiment
Exo14NP	2018-10-01	12	2	HC	11	84		5.08574	1.12154	0	9.45791	45	27			NP10 - each cohort = 1 experiment
NP-3	Jan - Feb 2019	2	1	HC		80	1	5.11724	0.412311	2.92427		44	26
NP-3	Jan - Feb 2019	4	1	HC		93	1	5.63515	0.374166	2.83309		55	20
NP-3	Nov - Dec 2019	7	3	HC		74	1	3.92428	1.84932	8.19756		39
NP-3	Nov - Dec 2019	9	3	HC		53	1	4.23084	1.28062	5.87367		33
NP-3	Nov - Dec 2019	11	4	HC		87	1	4.69042	1.39642	3.20936		51
NP-3	Nov - Dec 2019	13	4	HC		75	1	5.31037	0.8544	3.72827		45
NP-4	Feb - Mar 2019	4	1	HC		65	1	4.71872	0.863881	6.58905	6.31276	54	28
NP-4	Feb - Mar 2019	8	1	HC		66	1	5.28354	0.544935	3.04145	6.93434	52	24
NP-4	Feb - Mar 2019	9	3	HC		76	1	5.63343	0.634977	2.67513	9.57784	50	23
NP-4	Feb - Mar 2019	13	3	HC		nd	1	5.95734	0.704437	3.47919	9.57975	36	24
NP-4	Nov - Dec 2019	20	4	HC		70	1	5.3111	0.920304	3.39704			15
NP-4	Nov - Dec 2019	22	4	HC		71	1	4.91202	0.847872	2.43713			17
NP-4	Nov - Dec 2019	26	5	HC		83	1	3.78729	0.33336	1.97821			11
NP-4	Nov - Dec 2019	28	5	HC		107	1	5.13814	0.405194	3.56842			24
NP-4	Nov - Dec 2019	33	6	HC		81	1	4.71658	0.451767	4.90826			18
NP-4	Nov - Dec 2019	34	6	HC		77	1	5.23447	0.285039	5.64617			24
NP-4	Nov - Dec 2019	42	8	HC		84	1	4.41809	0.341736	2.58669			15
NP-4	Nov - Dec 2019	43	8	HC		69	1	4.6198	0.542989	2.76156			17
NP-5	2019-03-01	1	4	HC	32.8571	68		4.84731	0.830662	3.16143
NP10	2020-03-01	1	1	HC	12.3	75.2	1	3.47275	0.4	3.71484	12.574			82.57
NP10	2020-03-01	4	1	HC	12.3	77.4	1	3.88973	1.13137	8.09938	12.0082			44.82
NP10	2020-03-01	5	2	HC	12.4	77.7	1	3.7054	0.608276	2.60576	10.642			100
NP10	2020-03-01	8	2	HC	12.4	89.9	1	2.5219	0.387298	2.65707	11.3901			72.4
NP10	2020-03-01	9	3	HC	12.9	94.4	1	4.17013	0.4	2.38118	13.05			15.05
NP10	2020-03-01	13	3	HC	12.9	115.8	1	4.03485	0.458258	2.89828	11.158			57.65
NP10	2020-03-01	14	4	HC	13	66	1	4.59347	0.458258	2.49199				35.76
NP10	2020-03-01	17	4	HC	13	101.1	1	3.67423	0.883176	1.7088				10.35
Exo14NP	2018-10-01	1	1	CSD	10.4286	72.8		5.35264	1.71362	0	6.18754	24	6
Exo14NP	2018-10-01	3	1	CSD	10.4286	68.2		5.14616	1.61434	0	6.23115	30	12
Exo14NP	2018-10-01	5	1	CSD	10.4286	116.6		7.53235	1.84751	0	5.93266	31	20
Exo14NP	2018-10-01	7	2	CSD	11	205		7.14121	2.16909	0	7.58119	26	18
Exo14NP	2018-10-01	9	2	CSD	11	67		5.66417	1.87387	0	6.37297	38	19
Exo14NP	2018-10-01	11	2	CSD	11	90		5.49333	1.08518	0	6.26236	40	13
NP-13	Sept - Oct 2019	2	1	CSD	13.4286	81	1	5.02782	1.39138	4.31404	8.54888		18	0
NP-13	Sept - Oct 2019	4	1	CSD	13.4286	59.7	2	4.91871	1.70313	6.77797	8.01222		16	0
NP-13	Sept - Oct 2019	6	1	CSD	13.4286	65.6	4	3.77142	1.8305	7.48989	8.25725		21	0
NP-13	Sept - Oct 2019	8	1	CSD	13.4286	69.7	3	4.918	1.6417	6.76471	9.14925		22	0
NP-3	Jan - Feb 2019	1	1	CSD		103	3	6.14494	0.447214	0		38	20
NP-3	Jan - Feb 2019	3	1	CSD		164	10	6.22687	1.25698	5.41851		30	13
NP-3	Jan - Feb 2019	5	1	CSD		108	8	7.11236	0.412311	3.95062		40	18
NP-3	Jan - Feb 2019	6	1	CSD		83	1	6.71701	0.360555	4.50164		47	24
NP-3	Nov - Dec 2019	8	3	CSD		89	8	5.33854	1.54596	8.51469		34
NP-3	Nov - Dec 2019	10	3	CSD		82	1	4.79583	1.48661	7.99375		32
NP-3	Nov - Dec 2019	12	4	CSD		78	4	5.33854	1.23693	7.07814		44
NP-4	Feb - Mar 2019	3	1	CSD		82	5	5.18487	0.595413	6.50909	7.76277	43	16
NP-4	Feb - Mar 2019	7	1	CSD		73	1	4.79032	1.49785	4.2211	5.79539	32	11
NP-4	Feb - Mar 2019	10	3	CSD		107	5	5.6892	1.35964	8.05557	7.30297	45	14
NP-4	Feb - Mar 2019	14	3	CSD		90	4	5.69635	1.01944	6.31081	5.9637	36	9
NP-4	Nov - Dec 2019	19	4	CSD		78	10	5.06333	1.07524	6.52451			14
NP-4	Nov - Dec 2019	21	4	CSD		87	3	5.354	0.799121	6.58811			13
NP-4	Nov - Dec 2019	27	5	CSD		81	10	5.01432	0.513437	7.19301			27
NP-4	Nov - Dec 2019	29	5	CSD		83	7	5.36014	0.596414	6.58102			0
NP-4	Nov - Dec 2019	35	6	CSD		75	1	3.795	0.719268	7.21196			11
NP-4	Nov - Dec 2019	44	8	CSD		146	3	5.19151	0.185513	5.03984			25
NP-5	2019-03-01	2	4	CSD	12.8571	97		3.85641	1.07238	5.7948			19
NP-5	2019-03-01	3	4	CSD	12.8571	91		4.82778	1.1	7.06851			19
NP10	2020-03-01	2	1	CSD	12.3	74.1	3	5.30377	1.00995	8.25833	10.2866			0
NP10	2020-03-01	3	1	CSD	12.3	44.2	9	6.08112	1.19164	8.8713	9.71834			0
NP10	2020-03-01	6	2	CSD	12.4	88.7	6	4.62817	0.655744	7.66159	10.6348			0
NP10	2020-03-01	7	2	CSD	12.4	82.6	5	3.02655	0.916515	7.48999	8.12827			0
NP10	2020-03-01	10	3	CSD	12.9	77.1	1	3.91791	0.748331	7.24569	7.77644			0
NP10	2020-03-01	11	3	CSD	12.9	98.3	3	4.89694	0.938083	8.18535	7.01165			0
NP10	2020-03-01	12	3	CSD	12.9	114.4	9	5.62761	0.583095	6.0663	11.6935			0
NP10	2020-03-01	15	4	CSD	13	87.6	7	5.37401	1.00499	5.2915				0
NP10	2020-03-01	16	4	CSD	13	153.4	5	5.2469	1.22474	6.97854				0

## Sheet: Figure3
study	sample	orig cc#:	am or pm harvest	cohort	days of defeat:	weight (g):	spleen weight (mg):	wound score:	per_b_NP	per_m_nv_NP
NPTC1/2	1	1316965	am	1	1	25.2	69	1	36.4901	24.8528
NPTC1/2	2	5286264	am	1	1	24.5	70	1	23.7376	23.0187
NPTC1/2	3	1316967	am	1	1	24.8	74	1	45.1489	19.9377
NPTC1/2	4	5286266	am	1	1	27.8	75	1	16.0057	22.8683			cohorts 1-4 = 1 experiment
NPTC1/2	5	5286267	am	1	1	26.7	62	1	21.8893	16.0705			cohort 5 = 1 experiment
NPTC1/2	21	3855	am	5	1	25.5	71	1	7.35786	28.8055
NPTC1/2	25	7583	am	5	1	26.4	77	1	18.1268	24.9569
NPTC1/2	6	6969	am	2	2	26.1	66	1	34.0235	23.0996
NPTC1/2	7	6966	am	2	2	26.4	76	1	28.9486	22.9646
NPTC1/2	8	6265	am	2	2	26.2	62	8	65.1264	11.9888
NPTC1/2	9	6468	am	2	2	239	72	1	49.4885	20.4349
NPTC1/2	10	6263	am	2	2	25.1	56	1	24.3984	22.8681
NPTC1/2	23	6287	am	5	2	24.2	64	1	18.813	31.0156
NPTC1/2	27	7582	am	5	2	23.3	62	1	37.0713	30.0319
NPTC1/2	11	6971	am	3	4	24.1	64	1	4.87437	27.7446
NPTC1/2	12	6963	am	3	4	27	57	4	40.2651	14.2705
NPTC1/2	13	6972	am	3	4	26.3	64	3	21.8807	28.1544
NPTC1/2	14	6258	am	3	4	23.1	65	2	19.864	27.0779
NPTC1/2	15	6964	am	3	4	24.6	52	1	6.10922	29.9352
NPTC1/2	22	7577	am	5	4	25.2	77	5	34.9544	28.4772
NPTC1/2	24	6274	am	5	4	24.6	56	1	25.6633	33.2526
NPTC1/2	26	7584	am	5	4	25.3	85	1	10.1172	32.4721
NPTC1/2	28	6273	am	5	4	23.6	98	5	48.3815	35.6549
NPTC1/2	16	6259	am	4	8	23.2	59	1	20.2668	38.316
NPTC1/2	17	6970	am	4	8	25.4	76	7	51.0266	43.5138
NPTC1/2	18	6261	am	4	8	25.7	69	6	71.7669	17.5059
NPTC1/2	19	6262	am	4	8	27.8	88	9	53.5728	35.3469
NPTC1/2	20	6260	am	4	8	24.7	74	1	37.4032	18.8674
NPTC1/2	29		am	4	HC	25.2	66	1	8.3437	28.8683
NPTC1/2	30		am	4	HC	25.8	55	1	4.35755	23.7125
NPTC1/2	31		am	4	HC	26.8	70	1	4.64528	22.84
NPTC1/2	32		pm	4	HC	26.5	71	1	4.95073	29.2505
NPTC1/2	33		pm	4	HC	27.8	70	1	1.87272	25.1288
NPTC1/2	34		pm	4	HC	26	46	1	5.64831	22.4012
NPTC1/2	35		pm	4	HC	28.3	85	1	13.6325	33.1127
NPTC1/2	36		pm	4	HC	26.5	64	1	9.13639	28.7543
study	sample	am or pm	cohort:	hrs post-CSD	weight (g):	spleen weight (mg):	wound score:	per_b_NP	per_m_nv_NP	notes
NPTC1/2	1	am	1	0.5	28.1	87.2	1	18.0118	31.9384
NPTC1/2	2	am	1	0.5	26.9	95	1	45.6642	28.7073
NPTC1/2	3	am	1	2	29.5	222	1	17.1767	42.4046	also shown in 2A
NPTC1/2	4	am	1	2	27.8	92.2	1	32.3047	30.913	also shown in 2A			1 experiment
NPTC1/2	5	am	1	2	26.4	58	3	18.8891	33.9572	also shown in 2A
NPTC1/2	6	pm	1	4	28.1	87.7	3	12.8304	25.2836
NPTC1/2	7	pm	1	4	30.1	105	8	47.2471	33.4377
NPTC1/2	8	pm	1	4	29.6	77.6	1	19.3193	28.2566
NPTC1/2	9	pm	1	8	27.1	80.2	8	7.01992	35.4852
NPTC1/2	10	pm	1	8	28.8	77.2	3	12.4317	33.4283
NPTC1/2	11	am	1	16	28.5	55.5	5	20.419	39.6443
NPTC1/2	12	am	1	16	25.5	84.4	5	9.16135	38.4254
NPTC1/2	13	am	2	1	27.4	88.6	2	12.4348	29.1871
NPTC1/2	14	am	2	1	28.2	66.7	5	26.371	27.6954
NPTC1/2	15	am	2	2	27.9	68.2	5	40.4103	39.0472	also shown in 2A
NPTC1/2	16	am	2	2	29.8	60.8	4	44.3759	34.5101	also shown in 2A
NPTC1/2	17	am	2	2	26.9	64.7	1	50.4467	29.5504	also shown in 2A
NPTC1/2	18	pm	2	4	30.9	102.5	10	35.0926	37.3239	exclude
NPTC1/2	19	pm	2	4	28.4	143.9	10	35.5896	52.5604	exclude
NPTC1/2	20	pm	2	8	29.9	85.4	2	3.60306	27.0777
NPTC1/2	21	pm	2	8	26.8	70.5	3	13.6481	29.0693
NPTC1/2	22	pm	2	8	28.7	74.8	1	1.9673	27.9309
NPTC1/2	23	am	2	16	34.4	103	9	13.2779	45.4439
NPTC1/2	24	am	2	16	27.2	116.2	3	6.60009	39.7906
NPTC1/2	25	am	3	24	27	75	1	22.7544	27.1763
NPTC1/2	26	am	3	24	26.8	56	5	19.6144	34.011
NPTC1/2	27	am	3	24	27.9	89	8	23.4436	46.7008
NPTC1/2	28	am	3	24	28.1	76	2	13.7699	29.8587
NPTC1/2	29	am	4	HC	25.2	66	1	8.3437	28.8683	also shown in 2A
NPTC1/2	30	am	4	HC	25.8	55	1	4.35755	23.7125	also shown in 2A
NPTC1/2	31	am	4	HC	26.8	70	1	4.64528	22.84	also shown in 2A
NPTC1/2	32	pm	4	HC	26.5	71	1	4.95073	29.2505	also shown in 2A
NPTC1/2	33	pm	4	HC	27.8	70	1	1.87272	25.1288	also shown in 2A
NPTC1/2	34	pm	4	HC	26	46	1	5.64831	22.4012	also shown in 2A
NPTC1/2	35	pm	4	HC	28.3	85	1	13.6325	33.1127	also shown in 2A
NPTC1/2	36	pm	4	HC	26.5	64	1	9.13639	28.7543	also shown in 2A
NP13	1	am	1	HC	30.2	79.1	1	26.3851	16.0117	also shown in 2A
NP13	2	am	1	2	27.3	81	1	18.6109	25.279	also shown in 2A
NP13	3	am	1	HC	26.8	72.2	1	8.57554	18.4363	also shown in 2A
NP13	4	am	1	2	26.4	59.7	2	45.9409	24.1937	also shown in 2A
NP13	5	am	1	HC	29.9	69.6	1	4.69971	17.4454	also shown in 2A
NP13	6	am	1	2	26.2	65.6	4	56.0984	14.2236	also shown in 2A
NP13	7	am	1	HC	28.9	66.4	1	19.8372	17.5911	also shown in 2A
NP13	8	am	1	2	27.3	69.7	3	45.7613	24.1867	also shown in 2A
NP13	9	am	2	168				13.5484	12.2458
NP13	10	am	2	HC				7.15496	11.8213	also shown in 2A
NP13	11	am	2	168				4.82052	13.6926
NP13	12	am	2	HC				5.46663	17.7399	also shown in 2A
NP13	13	am	2	168				11.691	31.3965
NP13	14	am	2	HC				6.95041	23.2659	also shown in 2A
NP13	15	am	2	168				11.1814	26.6052
NP13	16	am	2	HC				7.49974	19.9664	also shown in 2A

## Sheet: Figure4E_F
Key	New CC #	Old CC#	Group	Cohort	Delta weight (g)	Spleen weight (mg)	Wound score	ln(Men_total)	log10(Men >10um)	log10(Men <= 10um)	log10(Men iv)
1	8143 - 1	8143	HC	1	1.3	86	1	1.63705	-0.00877392	-0.200659	0.547775
12	8143 - 2	8143	HC	1	-1.1	93	1	1.56735	0.0288579	0.108039	0.38788
13	4667	4667-2	HC	2		82.1	1	1.41964	-0.0970687	0.0578333	0.341134
15	4667	4667-1	HC	2		90.1	1	2.26105	0.125524	0.036583	0.855528
26	8153	8153-1	HC	4	0.6	67.1	1	1.91102	-0.267606	-0.455932	0.768638
28	4700	4700-2	HC	4	0.9	69.2	1	1.34171	0.00437617	0.0398485	0.235368
29	6668	6668-1?	HC	5	0.4	83.1	1	0.615186	-0.275724	-0.337242	-0.0655015
34	6668	6668-2?	HC	5	0.59	86.8	1	1.08181	-0.420216	-0.420216	0.340444
2	78	4646	CSD	1	1	107	4	1.38629	0.206826	-0.136677	0.758155
7	77	4646	CSD	1	1.8	96	2	0.693147	0.315683	0.32682	0.651909
14	80	4647	CSD	1	1	90	1	0	-0.0362122	-0.119186	0.644439
16	4647	4647	CSD	1	0.5	116	3	1.09861	0.153771	0.199529	1.15184
31	7573	6676	CSD	5	-0.2	78.5	4	1.38629	-0.337242	-0.267606	0.320146
33	7592	7592	CSD	5	0.8	81.3	2	0.693147	-0.222888	-0.202685	0.492319
35	7573	7573	CSD	5	0.1	105.8	5	1.60944	0.00860017	-0.05061	0.556303
36	7593	6672	CSD	5	-1.9	63.3	3	1.09861	-0.164273	-0.192302	0.254856
38	7573	6675	CSD	5	-0.2	72.5	8	2.07944	-0.0980546	-0.0534725	0.423649
44	5377791	5377791	CSD	6	-1.7	128.4	7	1.94591	-0.337242	-0.236572	0.553883
cohorts 1-4 = 1 experiment
cohorts 5-6 = 1 experiment

[truncated: 8 more sheets: Figure4H_I, Figure5, Figure6B, Figure6E, Figure6G, Figure7D, Figure8B_C_E, Figure8F]
