# Supplementary material for: Chronic social defeat stress induces meningeal neutrophilia via type I interferon signaling in male mice
Source: Nat Commun. 2025 Sep 1;16:8153. doi: 10.1038/s41467-025-62840-5 (PMC12402070; doi:10.1038/s41467-025-62840-5)
Supplement: Supplementary file 5 — Source Data for Supplementary Files [file 41467_2025_62840_MOESM5_ESM.xlsx]

## Sheet: WT_HCvCSD
Compiled data from C57BL/6J mice used for Tables S1-S4, Figures S1-S5, and Figures 1-2
experiment	date	sample	cohort	group	drug	age _wks	spleen_mg	wound	perNP_m_nv	perMO_m_nv	perB_m_nv	perT_m_nv	perDC_m_nv	NP_m_nv	MO_m_nv	B_m_nv	T_m_nv	DC_m_nv	perNP_m_iv	perMO_m_iv	perB_m_iv	perT_m_iv	perDC_m_iv	NP_m_iv	MO_m_iv	B_m_iv	T_m_iv	DC_m_iv	perNP_b	perMO_b	perB_b	perT_b	perDC_b	NP_ul_b	MO_ul_b	B_ul_b	T_ul_b	DC_ul_b	OF_cross_05	OF_cross_610	OF_cross_010	OF_time_05	OF_time_610	OF_time_010	OF_m_05	OF_m_610	OF_m_010	OF_feces	LD_time
NP-13	Sept - Oct 2019	1	1	HC		13.4286	79.1	1	16.0117	4.50592	20.3814	6.31877	8.47742	1528	430	1945	603	649	2.56733	1.50896	7.16756	1.64518	1.67662	227	135	660	136	160	26.3851	1.62658	62.8056	3.59819	0.438683	154.126	9.50148	366.872	21.0184	2.56252	20	18	38	7.84667	14.4	11.1233	11.5155	9.96472	21.4803	0
NP-13	Sept - Oct 2019	3	1	HC		13.4286	72.2	1	18.4363	4.86569	18.9229	7.21189	8.39166	2766	730	2839	1082	1023	1.75965	1.91962	6.57202	1.57302	1.57302	224	261	957	198	236	8.57554	0.972272	77.3188	7.53125	0.462987	17.1341	1.94262	154.484	15.0476	0.925056	25	29	54	17.5567	16.3233	16.94	15.0744	12.7484	27.8228	0
NP-13	Sept - Oct 2019	5	1	HC		13.4286	69.6	1	17.4454	4.13124	18.7522	5.39591	7.588	2483	588	2669	768	981	1.22954	1.41924	6.76597	1.38411	0.695567	136	184	904	173	99	4.69971	1.43974	82.2295	4.70485	0.658165	12.3285	3.77678	215.708	12.342	1.72653	23	19	42	22.0433	18.4867	20.265	12.3099	10.7127	23.0227	0
NP-13	Sept - Oct 2019	7	1	HC		13.4286	66.4	1	17.5911	4.99132	20.5901	2.55467	7.34814	5068	1438	5932	736	1445	3.29052	1.53419	5.00868	1.41617	2.33252	882	389	1383	344	672	19.8372	0.532541	68.9795	4.77239	0.404527	112.729	3.02627	391.99	27.1201	2.2988	32	19	51	11.4333	13.91	12.6717	16.1513	12.7274	28.8786	4
NP-13	Sept - Oct 2019	10	2	HC		14.2857	70.4	1	11.8213	3.95828	27.2533	4.37283	8.82589	884	296	2038	327	571	0.829099	1.40412	5.16181	1.05643	1.19016	56	95	379	63	89	7.15496	0.837228	79.0898	6.70296	0.99132	34.0706	3.98672	376.611	31.9182	4.72048	15	18	33	20.3	12.51	16.405	8.86131	8.85368	17.715	0
NP-13	Sept - Oct 2019	12	2	HC		14.2857	80.9	1	17.7399	4.69569	24.1185	3.17276	7.1401	3215	851	4371	575	1154	0.849749	1.82089	7.46013	0.689731	0.772499	125	299	1317	114	140	5.46663	0.623881	78.2818	9.30708	0.956277	41.1606	4.69747	589.417	70.077	7.20022	18	14	32	7.84667	8.59333	8.22	11.245	11.8711	23.1161	2
NP-13	Sept - Oct 2019	14	2	HC		14.2857	80.7	1	23.2659	5.79518	19.7765	2.42886	6.17395	4914	1224	4177	513	1015	1.17419	1.95067	8.17196	1.20259	1.36831	202	375	1684	203	289	6.95041	0.667115	77.2095	7.15209	1.05497	26.0235	2.49779	289.085	26.7786	3.94999	14	10	24	18.6333	5.14	11.8867	12.3167	11.1192	23.4358	6
NP-13	Sept - Oct 2019	16	2	HC		14.2857	79.8	1	19.9664	5.18513	19.8276	3.42511	6.63113	2734	710	2715	469	657	1.79654	2.00102	5.78398	0.912875	1.83305	210	249	764	101	251	7.49974	0.870277	74.1272	10.6071	0.737176	31.6434	3.67193	312.762	44.7544	3.11034	18	11	29	15.0633	10.8633	12.9633	13.2915	10.0249	23.3163	0
Exo14NP	2018-10-01	2	1	HC		10.4286	73.7		21.0147	2.5	18.6431	2.76193							1.98139	1.1	10.9877	1.47103																	43	33	76	23.0233	35.1	29.0617	12.0735	8.68178	20.7553	0	62.1
Exo14NP	2018-10-01	4	1	HC		10.4286	72.2		26.89	3.43	17.4163	2.53589							2.39234	1.03	8.42105	1.38756																	28	26	54	27.39	41.7667	34.5783	7.53278	6.62258	14.1554	2	74.135
Exo14NP	2018-10-01	6	1	HC		10.4286	70.4		24.2674	2.72	22.3905	1.97563							2.63418	0.47	9.41719	1.0866																	34	21	55	14.6233	16.75	15.6867	10.8763	8.41435	19.2906	0	63.1967
Exo14NP	2018-10-01	10	2	HC		11	71		26.1604	1.59	21.115	1.53885							1.99294	0.37	8.19879	1.71544																	37	32	69	20.81	21.0767	20.9433	10.708	9.03916	19.7471	3	57.0617
Exo14NP	2018-10-01	12	2	HC		11	84		25.8648	1.65	17.6494	2.8695							1.25786	0.31	7.03616	0.943396																	37	31	68	37.1133	28.01	32.5617	9.45791	6.69391	16.1518	1	53.3033
NP-1	Nov 2018 - Jan 2019	29	4	HC			66	1	28.8683	5.92113	30.1493	1.82475	3.9139						0.338882	0.297918	2.77436	0.0968234	0.167579						8.3437	0.813319	72.1845	7.53995	0.842025
NP-1	Nov 2018 - Jan 2019	30	4	HC			55	1	23.7125	5.99611	28.4567	1.51953	4.58019						0.263328	0.336715	4.06216	0.060436	0.15109						4.35755	0.590551	74.7942	9.35039	0.63529
NP-1	Nov 2018 - Jan 2019	31	4	HC			70	1	22.84	5.22057	27.4478	1.64204	5.42749						0.39791	0.347508	2.69252	0.103457	0.225482						4.64528	0.647812	73.9769	9.84358	0.363407
NP-1	Nov 2018 - Jan 2019	32	4	HC			71	1	29.2505	6.18806	27.5819	1.32317	3.80211						0.425114	0.395887	3.02362	0.0956506	0.395887						4.95073	1.03272	70.6898	10.4375	0.882933
NP-1	Nov 2018 - Jan 2019	33	4	HC			70	1	25.1288	5.56976	24.7206	3.06718	5.48583						0.469233	0.58368	4.5054	0.110632	0.175485						1.87272	0.822168	84.866	4.4458	1.03532
NP-1	Nov 2018 - Jan 2019	34	4	HC			46	1	22.4012	4.49024	27.3691	2.47941	4.08535						0.3685	0.395796	3.60311	0.122833	0.29571						5.64831	1.30493	75.4941	6.4415	1.20898
NP-1	Nov 2018 - Jan 2019	35	4	HC			85	1	33.1127	7.31219	25.9955	1.42139	4.36166						0.502874	0.56445	2.80686	0.0615764	0.230911						13.6325	0.886617	70.9649	6.00893	1.0387
NP-1	Nov 2018 - Jan 2019	36	4	HC			64	1	28.7543	6.51459	25.9296	2.56722	3.99027						0.493421	0.407609	2.63873	0.185927	0.364703						9.13639	0.380683	69.3278	6.02567	1.6315
NP-3	Jan - Feb 2019	2	1	HC			80	1	26.1862	4.06073	23.4136	3.92578	7.6706						0.17	0.15	3.09	0.1	0.32						8.55135	0.986171	50.7844	22.3011	0.918159																58.065
NP-3	Jan - Feb 2019	4	1	HC			93	1	31.755	6.38116	22.8694	4.66437	7.35313						0.14	0.15	2.68	0.18	0.34						8.02642	0.530046	58.9656	20.4741	1.08113																44.7533
NP-3	Nov - Dec 2019	7	3	HC			74	1	15.4	7.08	14	8.13	8.03						3.42	0.84	2.37	1.31	2.18						67.2	0.26	14.5	10.5	0.099																41.21
NP-3	Nov - Dec 2019	9	3	HC			53	1	17.9	8.04	21.6	6.37	7.7						1.64	1.06	2.78	0.9	1.8						34.5	0.22	32.4	22.6	0.23																52.4183
NP-3	Nov - Dec 2019	11	4	HC			87	1	22	7.36	16.5	0.33	10.1						1.95	1.51	5.91	0.029	0.87						10.3	2.1	55.7	0.0051	0.44																53.565
NP-3	Nov - Dec 2019	13	4	HC			75	1	28.2	9.32	16.7	0.26	7.47						0.73	1.1	2.73	0.062	0.82						13.9	1.24	47.2	0.048	1.67																49.3733
NP-4	Feb - Mar 2019	4	1	HC	Vehicle pump		65	1	22.2663	5.96741	28.8809	3.36122	4.57394						0.74629	0.209894	2.4371	0.241961	0.784188						43.4156	0.308642	44.0558	6.03567	1.01738						15	14	29	18.2667	10.7333	14.5	6.31276	7.29935	13.6121		46.9117
NP-4	Feb - Mar 2019	8	1	HC	Vehicle pump		66	1	27.9158	7.47507	30.9222	3.41395	2.4596						0.296955	0.174077	3.63923	0.186365	0.299003						9.25043	0.133511	76.5211	7.99161	0.953652						18	26	44	12.49	20.9233	16.7067	6.93434	6.96092	13.8953		48.4383
NP-4	Feb - Mar 2019	9	3	HC	Vehicle pump		76	1	31.7355	7.03601	25.2122	4.39533	3.87267	7752					0.403196	0.383285	3.02397	0.413151	1.07519						7.15631	0.426207	75.3494	9.23778	2.18059	4.82879	0.287587	50.8427	6.23328	1.47138	28	23	51	13.8333	20.3233	17.0783	9.57784	7.84879	17.4266		40.5367
NP-4	Feb - Mar 2019	13	3	HC	Vehicle pump		nd	1	35.4899	8.15429	20.1282	3.65334	4.13616	5493					0.496231	0.453314	3.16515	0.477455	1.41895						12.1047	0.30016	73.4927	6.94509	1.79579	19.4168	0.481476	117.887	11.1404	2.88056	31	24	55	12.1333	24.81	18.4717	9.57975	7.49468	17.0744		53.0267
NP-4	Nov - Dec 2019	20	4	HC	Vehicle pump		70	1	28.2078	9.04932	28.9461	1.94302	2.97568	6587					0.846959	1.3497	4.78283	0.588795	1.87056						11.5399	0.837277	75.9374	3.3127	0.691664
NP-4	Nov - Dec 2019	22	4	HC	Vehicle pump		71	1	24.1279	9.29447	28.5669	3.24874	4.68259	4924					0.718887	1.25314	4.24261	0.353551	0.750314						5.93958	0.460829	74.4496	7.32207	0.819252
NP-4	Nov - Dec 2019	26	5	HC	Vehicle pump		83	1	14.3435	6.07239	23.6863	7.43769	8.48547						0.111129	0.492142	5.92157	0.21432	0.3572						3.91332	0.58873	76.7476	12.0566	1.35062
NP-4	Nov - Dec 2019	28	5	HC	Vehicle pump		107	1	26.4005	6.83654	18.0338	5.79891	8.04492						0.164182	0.715834	3.99291	0.236422	0.696132						12.7336	1.63224	73.9147	5.17801	1.31511
NP-4	Nov - Dec 2019	33	6	HC	Vehicle pump		81	1	22.2462	4.99461	23.0455	4.86989	9.25223						0.204093	0.430863	4.98328	0.283463	0.873065						24.091	1.75255	52.3934	4.7345	0.837039
NP-4	Nov - Dec 2019	34	6	HC	Vehicle pump		77	1	27.3997	8.59287	28.8351	4.47634	5.92719						0.0812473	0.154757	2.03505	0.135412	0.336596						31.8792	1.00671	40.1566	6.37584	0.503356
NP-4	Nov - Dec 2019	42	8	HC	Vehicle pump		84	1	19.5195	6.15616	25.937	3.49238	8.1804	6453					0.116783	0.367034	4.63241	0.222445	0.500501						6.69099	0.537376	75.9688	9.20748	1.3631	18.2937	1.46923	207.705	25.1741	3.72684
NP-4	Nov - Dec 2019	43	8	HC	Vehicle pump		69	1	21.3425	5.80303	22.195	4.74253	8.73312	4021					0.294837	0.447969	3.62261	0.324549	1.43762						7.62623	0.710243	75.3279	8.56731	1.46044	20.4802	1.90736	202.293	23.0075	3.922
NP-5	2019-03-01	1	4	HC		32.8571	68		23.4964	7.33761	11.5764	1.0826	2.19384						0.69	1.24	4.98	0.73	0.97						9.99465	1.60819	62.3411	8.16024	0.941883
NP-5	2019-03-01	2	3	HC		12	73		14.608	4.80262	16.0565	1.08923	4.20457						2.38	1.32	4.48	1.66	1.66						5.42526	0.395592	55.2133	6.95112	0.169539
NP-5	2019-03-01	4	3	HC		12	74		7.77598	3.03942	12.3274	0.794569	4.5437						1.75	0.99	4.47	1.57	1.57						7.92319	0.570885	54.1216	2.31814	0.233544
NP-8	2019-09-01	1	1	HC	IgG	13.2857	74.2	1	23.6113	5.9218	22.9976	5.00443	15.2284						1.31	0.95	6.1	0.41	0.79						3.39164	0.174927	81.8465	8.64917	1.21477						12	15	27	8.62333	12.3467	10.485	9.23149	8.67571	17.9072	6
NP-8	2019-09-01	5	1	HC	IgG	13.2857	80.31	1	27.5813	6.67015	30.6923	3.37206	7.46204						1.25	0.94	7.29	0.64	0.78						2.90161	0.108311	80.6807	10.0673	0.997606						17	20	37	9.65333	12.45	11.0517	9.70524	9.8879	19.5931	0
NP10	2020-03-01	1	1	HC		12.3	75.2	1	12.06	4.12									0.16	0.42									13.8	1.13									13	11	24	3.55667	5.46667	4.51167	12.574	9.63339	22.2074	0
NP10	2020-03-01	4	1	HC		12.3	77.4	1	15.13	6.25									1.28	0.17									65.6	0.26									10	15	25	7.06333	12.6	9.83167	12.0082	11.1165	23.1247	4
NP10	2020-03-01	5	2	HC		12.4	77.7	1	13.73	5.08									0.37	0.22									6.79	0.49									17	5	22	9.57667	1.89	5.73333	10.642	7.04256	17.6846	0
NP10	2020-03-01	8	2	HC		12.4	89.9	1	6.36	3.58									0.15	0.17									7.06	0.52									19	17	36	13.2033	10.6667	11.935	11.3901	10.5656	21.9557	5
NP10	2020-03-01	9	3	HC		12.9	94.4	1	17.39	7.81									0.16	0.26									5.67	0.27									16	14	30	7.91333	10.1	9.00667	13.05	9.25823	22.3082	7
NP10	2020-03-01	13	3	HC		12.9	115.8	1	16.28	6.89									0.21	0.25									8.4	0.32									16	11	27	9.18667	5.05333	7.12	11.158	8.23749	19.3955	5
NP10	2020-03-01	14	4	HC		13	66	1	21.1	8.11									0.21	0.24									6.21	0.38
NP10	2020-03-01	17	4	HC		13	101.1	1	13.5	6.46									0.78	0.32									2.92	0.03
Exo14NP	2018-10-01	1	1	CSD		10.4286	72.8		28.6508	2.29	19.8413	2.49206							2.93651	0.54	7.57143	0.730159																	16	23	39	18.9333	34.6633	26.7983	6.18754	5.88485	12.0724	1	59.5433
Exo14NP	2018-10-01	3	1	CSD		10.4286	68.2		26.483	2.55	15.4133	2.82949							2.60611	1.04	7.4212	1.19136																	21	26	47	28.7067	22.79	25.7483	6.23115	6.41416	12.6453	0	63.2367
Exo14NP	2018-10-01	5	1	CSD		10.4286	116.6		56.7363	6.88	6.53426	0.954346							3.41329	1.5	0.79099	0.378299																	20	22	42	24.72	29.9067	27.3133	5.93266	5.58693	11.5196	0	57.145
Exo14NP	2018-10-01	7	2	CSD		11	205		50.9968	3.23	5.26316	1.35566							4.70494	0.47	2.15311	0.717703																	25	24	49	41.0567	18.0233	29.54	7.58119	6.55393	14.1351	0	51.4117
Exo14NP	2018-10-01	9	2	CSD		11	67		32.0828	1.93	16.7767	1.17047							3.5114	0.53	6.48259	1.62065																	26	27	53	26.6333	38.7433	32.6883	6.37297	6.16623	12.5392	0	61.725
Exo14NP	2018-10-01	11	2	CSD		11	90		30.1766	2.25	24.6811	2.74779							1.17763	0.38	3.43474	0.883219																	22	18	40	23.7633	13.1333	18.4483	6.26236	6.34011	12.6025	10	59.4983
NP-1	Nov 2018 - Jan 2019	3	1	CSD			222	1	42.4046	12.1609	13.2721	1.46318	3.77528						0.496929	0.427911	1.35965	0.213955	0.779902						17.1767	0.469027	60.5216	10.8448	2.40805
NP-1	Nov 2018 - Jan 2019	4	1	CSD			92.2	1	30.913	10.4779	21.6079	0.812731	4.71579						1.92233	2.05859	2.67666	0.540199	1.92233						32.3047	0.768246	46.1076	7.88732	2.36876
NP-1	Nov 2018 - Jan 2019	5	1	CSD			58	3	33.9572	9.95974	23.7674	0.914937	3.08464						1.35933	1.26523	3.56564	0.836514	0.805145						18.8891	0.66213	64.5025	5.07633	2.77727
NP-1	Nov 2018 - Jan 2019	15	2	CSD			68.2	5	39.0472	6.9366	12.6869	1.70761	6.00006						1.53904	3.48079	1.74508	0.274717	0.284082						40.4103	2.80627	37.1202	9.28972	0.96768
NP-1	Nov 2018 - Jan 2019	16	2	CSD			60.8	4	34.5101	7.1592	16.0579	1.68034	6.16914						3.28968	1.99195	2.41007	0.489113	0.994004						44.3759	0.411523	37.037	9.0535	1.09739
NP-1	Nov 2018 - Jan 2019	17	2	CSD			64.7	1	29.5504	8.21378	23.3488	2.46597	4.80359						3.19017	0.797543	1.43466	0.220012	0.449191						50.4467	0.148883	34.6898	7.19603	1.01737
NP-13	Sept - Oct 2019	2	1	CSD		13.4286	81	1	25.279	6.01986	17.0888	4.89846	6.98505	4531	1079	3063	878	1094	1.93595	1.67931	4.71993	0.926133	0.8815	309	261	822	132	158	18.6109	1.22984	64.7071	8.02715	0.566442	68.8633	4.5506	239.426	29.7017	2.09592	17	15	32	12.11	19.6667	15.8883	8.54888	7.00832	15.5572	1
NP-13	Sept - Oct 2019	4	1	CSD		13.4286	59.7	2	24.1937	5.67862	11.2562	6.39296	8.16076	3353	787	1560	886	1089	2.90064	1.85439	2.38834	0.779277	0.303052	351	238	309	94	42	45.9409	1.27783	42.1733	5.90741	0.319456	211.428	5.88078	194.089	27.187	1.4702	22	13	35	20.4433	24.09	22.2667	8.01222	5.56426	13.5765	2
NP-13	Sept - Oct 2019	6	1	CSD		13.4286	65.6	4	14.2236	4.13358	22.4529	4.52689	7.3595	3761	1093	5937	1197	1809	3.35073	3.52848	4.47772	0.816882	0.518115	780	891	1112	187	137	56.0984	3.69356	30.3551	5.06849	0.314561	167.501	11.0284	90.6358	15.1337	0.939231	10	12	22	8.84667	9.44667	9.14667	8.25725	9.26717	17.5244	0
NP-13	Sept - Oct 2019	8	1	CSD		13.4286	69.7	3	24.1867	7.73178	16.6094	5.49494	5.23589	4855	1552	3334	1103	975	2.69516	2.75993	2.9044	1.05116	0.378618	455	512	552	180	76	45.7613	1.93293	42.2607	3.97747	0.334838	163.372	6.90075	150.875	14.2	1.1954	24	15	39	20.7133	10.2933	15.5033	9.14925	7.24037	16.3896	0
NP-3	Jan - Feb 2019	1	1	CSD			103	3	37.7603	7.27571	22.0871	2.04795	3.60883						0.2	0.18	2.21	0.1	0.11																										58.3417
NP-3	Jan - Feb 2019	3	1	CSD			164	10	38.7739	13.0128	12.5383	2.25488	2.6146						1.58	0.32	1.3	0.25	1.22						29.3603	0.455962	43.0208	13.4978	0.840895																43.5617
NP-3	Jan - Feb 2019	5	1	CSD			108	8	50.5857	9.09021	11.1333	2.61653	4.27992						0.17	0.049	0.96	0.095	0.1						15.6074	0.525785	43.6402	27.695	0.956221																53.0467
NP-3	Jan - Feb 2019	6	1	CSD			83	1	45.1182	8.39093	20.7441	3.01818	2.11516						0.13	0.033	1	0.14	0.1						20.2647	0.36102	43.5054	22.8821	0.844887																55.8533
NP-3	Nov - Dec 2019	8	3	CSD			89	8	28.5	10.4	13.2	6.3	6						2.39	1.04	1.32	0.77	1.34						72.5	0.46	13.9	7.95	0.088																55.425
NP-3	Nov - Dec 2019	10	3	CSD			82	1	23	10.2	18.3	7.09	7.63	6144					2.21	1.47	1.66	0.77	0.97						63.9	0.62	19.9	9.38	0.12																49.9317
NP-3	Nov - Dec 2019	12	4	CSD			78	4	28.5	9.01	12.7	0.29	7.61	6352					1.53	0.96	2.26	0.06	1.21						50.1	1.87	26.6	0.0056	0.17																45.5283
NP-4	Feb - Mar 2019	3	1	CSD	Vehicle pump		82	5	26.8829	8.1145	21.5966	2.89128	5.63025						0.354517	0.517332	1.54937	0.147059	0.564601						42.3683	0.517785	39.3179	6.92256	1.22692						23	13	36	23.3233	21.31	22.3167	7.76277	7.84713	15.6099		41.4767
NP-4	Feb - Mar 2019	7	1	CSD	Vehicle pump		73	1	22.9471	5.23198	22.8305	3.9038	3.91277	6495					2.24356	1.60639	5.73454	0.538455	1.07691						17.8177	0.458069	62.0977	10.3242	1.59737						21	25	46	12.61	17.2433	14.9267	5.79539	4.6165	10.4119		23.3717
NP-4	Feb - Mar 2019	10	3	CSD	Vehicle pump		107	5	32.367	4.79358	16.9404	6.29358	5.77523						1.84862	2.54587	2.58257	0.472477	0.848624						64.8922	2.70505	21.3511	3.25474	0.477361	33.2521	1.38612	10.9407	1.6678	0.24461	34	29	63	38.3667	22.1233	30.245	7.30297	8.06015	15.3631		47.0083
NP-4	Feb - Mar 2019	14	3	CSD	Vehicle pump		90	4	32.4484	6.3863	19.902	3.61855	4.44241	12508					1.03925	0.285391	2.45006	0.414625	1.6585						39.8263	0.310647	52.2875	3.92544	1.0096	60.5146	0.472016	79.4489	5.96457	1.53405	17	20	37	9.56667	12.8333	11.2	5.9637	5.68725	11.6509		35.4433
NP-4	Nov - Dec 2019	19	4	CSD	Vehicle pump		78	10	25.6373	8.4976	23.2152	4.33551	5.2373	8749					1.15614	2.89034	4.12163	0.283253	0.907567						42.5692	0.990776	43.355	4.37308	0.375811
NP-4	Nov - Dec 2019	21	4	CSD	Vehicle pump		87	3	28.6653	7.59926	32.1513	2.43041	3.70009	6447					0.638594	1.56643	3.42962	0.123962	0.364374						43.4032	3.45253	37.238	7.89149	0.369914
NP-4	Nov - Dec 2019	27	5	CSD	Vehicle pump		81	10	25.1434	7.1711	13.131	5.3899	9.82509						0.263617	3.81176	1.65295	0.153183	0.324178						51.7394	4.91038	30.5291	7.75778	0.898145
NP-4	Nov - Dec 2019	29	5	CSD	Vehicle pump		83	7	28.7311	8.16607	18.4156	4.19737	5.90985						0.355709	1.11794	3.48087	0.121957	0.254078						43.3098	2.5455	40.883	7.08256	0.821023
NP-4	Nov - Dec 2019	35	6	CSD	Vehicle pump		75	1	14.402	5.18107	19.0429	8.72642	12.0435						0.517346	1.59008	1.87918	0.281497	0.601035						52.0124	1.54799	22.291	4.95356	1.54799
NP-4	Nov - Dec 2019	40	7	CSD	Vehicle pump		94	3	18.2209	3.42898	21.4213	4.47344	8.70251						0.697619	3.17673	2.86536	0.252247	1.23758						25.9319	9.03129	48.4699	7.24229	0.701795
NP-4	Nov - Dec 2019	44	8	CSD	Vehicle pump		146	3	26.9518	8.353	28.9528	2.7532	5.69813						0.0344149	0.290069	2.41888	0.0540806	0.373648						25.4	1.34224	58.3005	4.67609	1.44788	51.8831	2.74171	119.087	9.55157	2.9575
NP-5	2019-03-01	2	4	CSD		12.8571	97		14.8719	4.58004	9.77654	1.49297	4.33442						1.15	2.74	2.67	0.28	0.55						33.5797	0.754456	34.5528	3.01271	0.836296
NP-5	2019-03-01	3	4	CSD		12.8571	91		23.3075	8.69643	14.6882	0.916826	2.31666						1.21	0.96	2.21	0.2	0.17						49.9639	0.703568	24.3598	1.82188	0.462294
NP-8	2019-09-01	2	1	CSD	IgG	13.2857	81.1	6	34.2657	6.07281	26.2829	2.9439	7.33526						4.1	3.69	2.94	0.47	2.01						64.5607	0.975577	23.5798	4.73852	0.278736						8	5	13	4.08333	3.46667	3.775	7.37709	6.6438	14.0209	3
NP-8	2019-09-01	6	1	CSD	IgG	13.2857	80.2	1	27.2184	7.18699	25.7749	3.90498	7.59218						1.77	0.95	4.84	0.39	0.4						7.5714	0.236285	73.9881	8.13643	2.85597						7	6	13	12.9667	4.21333	8.59	4.51986	5.09959	9.61945	7
NP10	2020-03-01	2	1	CSD		12.3	74.1	3	28.13	7.64									1.02	2.33									68.2	2.67									10	13	23	5.44	10.1233	7.78167	10.2866	7.33671	17.6233	0
NP10	2020-03-01	3	1	CSD		12.3	44.2	9	36.98	12.7									1.42	0.3									78.7	0.24									17	13	30	8.7	12.91	10.805	9.71834	6.95371	16.672	4
NP10	2020-03-01	6	2	CSD		12.4	88.7	6	21.42	8.68									0.43	0.73									58.7	1.38									8	9	17	1.66667	4.85333	3.26	10.6348	8.7424	19.3772	4
NP10	2020-03-01	7	2	CSD		12.4	82.6	5	9.16	3.27									0.84	1.24									56.1	4.89									4	8	12	2.08	4.36333	3.22167	8.12827	6.49078	14.619	2
NP10	2020-03-01	10	3	CSD		12.9	77.1	1	15.35	6.97									0.56	0.24									52.5	0.35									10	11	21	5.47	3.33333	4.40167	7.77644	7.94728	15.7237	0
NP10	2020-03-01	11	3	CSD		12.9	98.3	3	23.98	11.2									0.88	0.24									67	0.66									6	12	18	6.6	7.51333	7.05667	7.01165	6.9121	13.9238	3
NP10	2020-03-01	12	3	CSD		12.9	114.4	9	31.67	12.6									0.34	0.073									36.8	0.47									14	12	26	10.9967	10.44	10.7183	11.6935	5.74155	17.4351	0
NP10	2020-03-01	15	4	CSD		13	87.6	7	28.88	11.1									1.01	0.52									28	0.55
NP10	2020-03-01	16	4	CSD		13	153.4	5	27.53	9.19									1.5	1.38									48.7	13.3
														not confident about individual assignments for these values; don't use for correlations
[truncated: 17 more columns]

## Sheet: WT_timecourse
Compiled data from C57BL/6J mice used for Figures S6-S7, Figure 3
acute stress/increasing days of defeat:
study	tissue	sample	orig cc#:	group:	days of defeat:	weight (g):	spleen weight (mg):	wound score:	%CD45+	%mono total	%NPs total	%B total	%T total	%CD4+	%CD8+	%DCs total
NP2	blood	1	1316965	1	1	25.2	69	1	95.7902	0.902634	36.4901	44.7322	9.89938	5.17905	4.72033	1.095
NP2	blood	2	5286264	1	1	24.5	70	1	98.1847	0.576541	23.7376	51.8887	16.0239	9.76143	6.26243	0.954274
NP2	blood	3	1316967	1	1	24.8	74	1	96.6648	0.412858	45.1489	37.4521	9.23032	4.51194	4.71837	0.943674
NP2	blood	4	5286266	1	1	27.8	75	1	91.6763	0.412704	16.0057	62.8387	13.9781	7.96698	6.01113	1.20223
NP2	blood	5	5286267	1	1	26.7	62	1	93.1909	0.428004	21.8893	54.0507	15.1636	8.37664	6.78692	1.52858
NP2	blood	21	3855	5	1	25.5	71	1	90.6061	0.334448	7.35786	77.369	6.02007	3.233	2.78707
NP2	blood	25	7583	5	1	26.4	77	1	97.5148	0.828289	18.1268	64.5428	6.84932	3.44059	3.40873
NP2	blood	6	6969	2	2	26.1	66	1	88.7324	0.759144	34.0235	48.8268	8.38509	4.7274	3.65769	1.75983
NP2	blood	7	6966	2	2	26.4	76	1	89.0677	1.38953	28.9486	45.5303	13.0153	7.92033	5.09495	1.20426
NP2	blood	8	6265	2	2	26.2	62	8	93.3819	2.21667	65.1264	21.6672	5.71339	3.59038	2.12301	0.780518
NP2	blood	9	6468	2	2	239	72	1	94.2434	1.64566	49.4885	32.3351	8.13936	4.90734	3.23202	1.03781
NP2	blood	10	6263	2	2	25.1	56	1	92.517	0.868984	24.3984	54.3449	9.15775	5.61497	3.54278	1.20321
NP2	blood	23	6287	5	2	24.2	64	1	97.3223	0.576203	18.813	67.9487	5.44512	2.46327	2.98185
NP2	blood	27	7582	5	2	23.3	62	1	97.3295	0.342976	37.0713	52.7736	3.11661	1.4912	1.62541
NP2	blood	11	6971	3	4	24.1	64	1	97.1205	0.753769	4.87437	74.5226	8.84422	4.47236	4.37186	2.96482
NP2	blood	12	6963	3	4	27	57	4	95.6418	1.90555	40.2651	31.5659	17.8128	10.9776	6.83513	0.91135
NP2	blood	13	6972	3	4	26.3	64	3	87.5	2.80289	21.8807	52.9837	12.7486	7.50452	5.24412	1.62749
NP2	blood	14	6258	3	4	23.1	65	2	98.4843	0.697924	19.864	53.9728	12.4553	6.7466	5.70866	2.86328
NP2	blood	15	6964	3	4	24.6	52	1	99.4841	0.583374	6.10922	73.6347	10.9058	5.89856	5.00729	1.86356
NP2	blood	22	7577	5	4	25.2	77	5	94.5402	1.51976	34.9544	49.848	4.33131	2.88754	1.44377
NP2	blood	24	6274	5	4	24.6	56	1	97.6123	0.456053	25.6633	57.9602	6.88226	3.81426	3.06799
NP2	blood	26	7584	5	4	25.3	85	1	97.1935	1.02041	10.1172	77.5944	3.97308	2.10595	1.86713
NP2	blood	28	6273	5	4	23.6	98	5	94.8622	4.48445	48.3815	35.4492	3.20543	1.61061	1.59482
NP2	blood	16	6259	4	8	23.2	59	1	61.9383	1.26871	20.2668	49.6096	19.0631	9.95446	9.10865
NP2	blood	17	6970	4	8	25.4	76	7	91.8409	3.19171	51.0266	22.1996	11.3438	5.18398	6.15979
NP2	blood	18	6261	4	8	25.7	69	6	89.5876	4.34476	71.7669	10.1796	8.82284	4.94863	3.87421
NP2	blood	19	6262	4	8	27.8	88	10	89.8662	0.98623	53.5728	17.8824	12.4302	7.36881	5.06141
NP2	blood	20	6260	4	8	24.7	74	1	87.5548	4.87472	37.4032	34.8064	11.8451	5.74032	6.10478
study	tissue	sample	orig cc#:	group:	days of defeat:	weight (g):	spleen weight (mg):	wound score:	%live CD45+	%mono nv	%NPs nv	%B nv	%T nv	%CD4+ nv	%CD8+ nv	%DCs nv	%mono iv	%NPs iv	%B iv	%T iv	%DCs iv
NP2	meninges	1	1316965	1	1	25.2	69	1	79.745	6.36922	24.8528	32.8948	3.18783	1.29315	1.89468	3.3937	2.11021	1.49902	2.8179	0.324895	0.698041
NP2	meninges	2	5286264	1	1	24.5	70	1	66.6138	6.24865	23.0187	31.2432	2.61051	1.0817	1.52881	3.17661	1.92904	1.30886	2.82325	0.558881	2.12375
NP2	meninges	3	1316967	1	1	24.8	74	1	69.2189	6.10329	19.9377	23.8076	3.11526	1.16713	1.94814	4.55004	2.56241	2.37813	2.56241	0.715195	2.69843
NP2	meninges	4	5286266	1	1	27.8	75	1	65.4731	7.8818	22.8683	38.6708	2.28081	0.747965	1.53284	2.87141	0.920871	0.806248	2.3896	0.501234	0.707167
NP2	meninges	5	5286267	1	1	26.7	62	1	56.3621	6.68842	16.0705	31.2259	2.3117	0.799745	1.51196	3.28254	1.49206	1.51991	3.34222	0.644571	2.11276
NP2	meninges	21	3855	5	1	25.5	71	1	62.1105	5.5121	28.8055	21.2801	1.00893	0.481325	0.527607		0.402647		2.44828	0.152728
NP2	meninges	25	7583	5	1	26.4	77	1	52.2582	5.12934	24.9569	34.1408	1.35552	0.597554	0.757971		0.790054		2.88751	0.152396
NP2	meninges	6	6969	2	2	26.1	66	1	70.5287	6.59312	23.0996	27.171	2.99448	1.23982	1.75466	4.1555	0.70922	0.767008	2.2695	0.488574	1.8177
NP2	meninges	7	6966	2	2	26.4	76	1	62.3975	5.50702	22.9646	25.5224	4.06737	1.71221	2.35516	5.77958	0.719827	0.482214	2.43902	0.321476	0.635963
NP2	meninges	8	6265	2	2	26.2	62	8	60.2386	4.81418	11.9888	31.3962	4.92897	1.54255	3.38643	3.97475	2.26718	2.10934	2.92007	0.695939	2.33893
NP2	meninges	9	6468	2	2	239	72	1	70.1188	5.01054	20.4349	35.052	2.08348	0.89448	1.189	4.07607	0.970838	0.865392	2.64344	0.29816	0.836303
NP2	meninges	10	6263	2	2	25.1	56	1	61.5592	7.25139	22.8681	23.3926	4.59633	1.35727	3.23906	4.46655	0.621857	0.55156	3.44995	0.5083	0.859785
NP2	meninges	23	6287	5	2	24.2	64	1	69.1821	5.78512	31.0156	24.7046	1.10648	0.423468	0.683013		0.396148		2.37689	0.273205
NP2	meninges	27	7582	5	2	23.3	62	1	54.7649	7.02779	30.0319	25.3673	2.09772	0.778899	1.31882		0.0885112		1.77022	0.123916
NP2	meninges	11	6971	3	4	24.1	64	1	59.0269	8.5688	27.7446	27.6918	2.47	0.982921	1.48708	4.92047	0.584281	0.914527	3.76558	0.236448	1.89549
NP2	meninges	12	6963	3	4	27	57	4	60.4038	7.62469	14.2705	25.2381	2.31737	0.852367	1.46501	5.07425	3.34954	2.21749	3.04322	0.173137	1.2053
NP2	meninges	13	6972	3	4	26.3	64	3	55.4807	8.313	28.1544	23.6581	1.83281	0.720344	1.11247	3.96189	1.24317	1.55106	2.31207	0.0929476	0.601255
NP2	meninges	14	6258	3	4	23.1	65	2	60.434	8.46894	27.0779	23.125	1.7991	0.5997	1.1994	4.30395	0.537536	1.35298	2.38052	0.142612	1.23597
NP2	meninges	15	6964	3	4	24.6	52	1	71.773	10.1244	29.9352	28.0546	2.20952	0.670476	1.53905	2.42286	0.438095	0.929524	3.03111	0.129524	0.707302
NP2	meninges	22	7577	5	4	25.2	77	5	68.7059	4.55868	28.4772	25.3734	1.06693	0.620757	0.446169		1.09602		2.8031	0.213385
NP2	meninges	24	6274	5	4	24.6	56	1	64.0697	5.34979	33.2526	27.9755	0.960219	0.419592	0.540628		1.03284		2.921	0.17752
NP2	meninges	26	7584	5	4	25.3	85	1	65.3123	6.11304	32.4721	28.6557	0.808576	0.36083	0.447745		0.663717		3.4213	0.239676
NP2	meninges	28	6273	5	4	23.6	98	5	47.5924	5.68786	35.6549	17.0786	0.692728	0.404404	0.288325		2.48633		2.46761	0.131057
NP2	meninges	16	6259	4	8	23.2	59	1	64.2261	10.2831	38.316	21.1438	1.30464	0.640285	0.664356	2.11342	1.2228	1.09282	2.87406	0.341806	1.40574
NP2	meninges	17	6970	4	8	25.4	76	7	71.764	8.4924	43.5138	11.7907	1.80496	0.80509	0.99987	1.66212	4.60979	1.44137	2.15556	0.545384	2.23348
NP2	meninges	18	6261	4	8	25.7	69	6	59.8319	5.09368	17.5059	20.3162	2.87536	1.55477	1.32058	3.27869	5.55556	2.90788	5.46448	0.689565	2.90788
NP2	meninges	19	6262	4	8	27.8	88	10	48.3338	7.26904	35.3469	18.7771	1.75876	1.03732	0.721444	3.15096	2.08634	1.36879	2.6011	0.26518	0.803338
NP2	meninges	20	6260	4	8	24.7	74	1	47.4812	5.54774	18.8674	17.7234	4.07133	1.80238	2.26895	4.77438	3.06788	1.20798	3.67506	0.594401	2.21143
stress recovery:
study	tissue	sample	am or pm	cohort:	hrs post-CSD	weight (g):	spleen weight (mg):	wound score:	%live CD45+	%monocytes	%NPs	%B total	%T total	%CD4+	%CD8+	%DCs total
NP1	blood	1	am	1	0.5	28.1	87.2	1	95.722	0.539113	18.0118	63.1624	7.51523	3.82231	3.69292	2.96512
NP1	blood	2	am	1	0.5	26.9	95	1	91.6918	0.539164	45.6642	39.9281	4.76262	2.38131	2.38131	2.03684
NP1	blood	3	am	1	2	29.5	222	1	90.5433	0.469027	17.1767	60.5216	10.8448	5.56541	5.27941	2.40805
NP1	blood	4	am	1	2	27.8	92.2	1	84.0779	0.768246	32.3047	46.1076	7.88732	3.80282	4.08451	2.36876
NP1	blood	5	am	1	2	26.4	58	3	76.3838	0.66213	18.8891	64.5025	5.07633	2.59334	2.48299	2.77727
NP1	blood	6	pm	1	4	28.1	87.7	3	93.8408	1.70213	12.8304	60.3868	3.75242	2.7724	0.980013	4.97743
NP1	blood	7	pm	1	4	30.1	105	8	76.6615	3.7628	47.2471	38.4672	2.6192	1.05137	1.56783	1.21738
NP1	blood	8	pm	1	4	29.6	77.6	1	83.0606	0.351842	19.3193	68.5389	2.33495	1.02994	1.30502	2.02789
NP1	blood	9	pm	1	8	27.1	80.2	8	77.0251	0.379455	7.01992	80.5258	3.53706	2.087	1.45006	2.12766
NP1	blood	10	pm	1	8	28.8	77.2	3	78.8539	3.20311	12.4317	68.6724	5.88479	2.65684	3.22794	1.81261
NP1	blood	11	am	1	16	28.5	55.5	5	91.7584	0.518076	20.419	66.8769	4.11645	1.88647	2.22998	2.22435
NP1	blood	12	am	1	16	25.5	84.4	5	74.8908	0.309936	9.16135	73.9654	8.67821	4.41203	4.26618	2.12397
NP1	blood	13	am	2	1	27.4	88.6	2	98.5996	0.405797	12.4348	66.2029	8.72464	3.82609	4.89855	2.31884
NP1	blood	14	am	2	1	28.2	66.7	5	96.1688	0.274194	26.371	53.871	10.7258	5.66129	5.06452	1.59677
NP1	blood	15	am	2	2	27.9	68.2	5	96.9964	2.80627	40.4103	37.1202	9.28972	4.8771	4.41262	0.96768
NP1	blood	16	am	2	2	29.8	60.8	4	90.5028	0.411523	44.3759	37.037	9.0535	5.00686	4.04664	1.09739
NP1	blood	17	am	2	2	26.9	64.7	1	96.7587	0.148883	50.4467	34.6898	7.19603	3.69727	3.49876	1.01737
NP1	blood	18	pm	2	4	30.9	102.5	10	92.0528	4.89339	35.0926	46.3125	6.08179	3.28556	2.79623	1.43307
NP1	blood	19	pm	2	4	28.4	143.9	10	97.3817	4.50472	35.5896	42.9953	9.19811	5.14151	4.0566	1.34434
NP1	blood	20	pm	2	8	29.9	85.4	2	99.037	0.732601	3.60306	79.8468	7.24609	3.87612	3.36996	1.83816
NP1	blood	21	pm	2	8	26.8	70.5	3	97.0312	0.441185	13.6481	75.8437	3.47218	1.87933	1.59285	1.38658
NP1	blood	22	pm	2	8	28.7	74.8	1	97.0334	0.46524	1.9673	81.1711	7.90243	5.23063	2.67181	2.27303
NP1	blood	23	am	2	16	34.4	103	9	93.4812	0.660631	13.2779	68.6322	7.51162	4.30634	3.20529	2.29998
NP1	blood	24	am	2	16	27.2	116.2	3	95.4756	0.419523	6.60009	73.7355	8.87497	4.22477	4.6502	2.49941
NP1	blood	25	am	3	24	27	75	1	99.6493	0.872226	22.7544	54.4759	10.635	5.83015	4.8049	0.153022
NP1	blood	26	am	3	24	26.8	56	5	99.0932	0.823623	19.6144	63.2237	4.77701	2.62339	2.15362	0.128119
NP1	blood	27	am	3	24	27.9	89	8	99.0411	1.09069	23.4436	54.8897	9.65686	5.26961	4.38725	0.367647
NP1	blood	28	am	3	24	28.1	76	2	99.6857	0.689983	13.7699	63.7104	9.48132	5.17488	4.30645	0.0594813
NP1	blood	29	am	4	HC	25.2	66	1	99.0616	0.813319	8.3437	72.1845	7.53995	3.32026	4.21969	0.842025
NP1	blood	30	am	4	HC	25.8	55	1	99.1044	0.590551	4.35755	74.7942	9.35039	4.21439	5.13601	0.63529
NP1	blood	31	am	4	HC	26.8	70	1	99.0609	0.647812	4.64528	73.9769	9.84358	4.59788	5.24569	0.363407
NP1	blood	32	pm	4	HC	26.5	71	1	98.6162	1.03272	4.95073	70.6898	10.4375	4.46196	5.97556	0.882933
NP1	blood	33	pm	4	HC	27.8	70	1	98.5003	0.822168	1.87272	84.866	4.4458	1.62911	2.81669	1.03532
NP1	blood	34	pm	4	HC	26	46	1	99.2697	1.30493	5.64831	75.4941	6.4415	2.71221	3.72929	1.20898
NP1	blood	35	pm	4	HC	28.3	85	1	99.6421	0.886617	13.6325	70.9649	6.00893	2.01268	3.99625	1.0387
NP1	blood	36	pm	4	HC	26.5	64	1	99.3194	0.380683	9.13639	69.3278	6.02567	2.42549	3.60017	1.6315
study	tissue	sample	am or pm	cohort:	hrs post-CSD	weight (g):	spleen weight (mg):	wound score:	%live CD45+	%mono nv	%NPs nv	%B nv	%T nv	%CD4+ nv	%CD8+ nv	%DCs nv	%mono iv	%NPs iv	%B iv	%T iv	%DCs iv
NP1	meninges	1	am	1	0.5	28.1	87.2	1	57.7765	8.84349	31.9384	17.4042	1.37848	0.812951	0.565531	2.69334	1.22296	1.9016	4.70804	0.784674	2.68627
NP1	meninges	2	am	1	0.5	26.9	95	1	75.5332	8.66448	28.7073	17.9016	2.09143	1.20008	0.891345	4.66089	1.31959	3.5604	3.40604	0.512897	1.36939
NP1	meninges	3	am	1	2	29.5	222	1	51.3831	12.1609	42.4046	13.2721	1.46318	0.835116	0.628063	2.84354	0.427911	0.496929	1.35965	0.213955	0.779902
NP1	meninges	4	am	1	2	27.8	92.2	1	74.7635	10.4779	30.913	21.6079	0.812731	0.598598	0.214133	2.49659	2.05859	1.92233	2.67666	0.540199	1.92233
NP1	meninges	5	am	1	2	26.4	58	3	68.4648	9.95974	33.9572	23.7674	0.914937	0.569875	0.345062	2.20108	1.26523	1.35933	3.56564	0.836514	0.805145
NP1	meninges	6	pm	1	4	28.1	87.7	3	63.2603	6.8539	25.2836	20.1039	2.05685	1.12751	0.929343	2.82219	1.76302	1.59218	3.45087	0.751674	2.54886
NP1	meninges	7	pm	1	4	30.1	105	8	69.2038	7.24231	33.4377	15.224	1.24663	0.593632	0.652995	2.77388	2.02914	2.56341	3.16244	0.723152	0.652995
NP1	meninges	8	pm	1	4	29.6	77.6	1	64.5253	7.78669	28.2566	18.8125	1.15143	0.610607	0.540823	0.831589	2.11677	1.8609	4.28007	1.65736	1.23866
NP1	meninges	9	pm	1	8	27.1	80.2	8	73.5624	10.4095	35.4852	19.3666	1.14485	0.635465	0.509381	1.57353	1.93161	1.59875	2.85455	0.968328	0.579988
NP1	meninges	10	pm	1	8	28.8	77.2	3	63.42	9.96408	33.4283	16.4169	1.82066	0.873173	0.947486	2.56998	1.7897	1.15804	2.2975	0.959871	0.483032
NP1	meninges	11	am	1	16	28.5	55.5	5	79.2414	12.0926	39.6443	14.8771	1.05699	0.479605	0.577389	1.52729	1.26653	2.3049	2.53772	0.605327	1.62973
NP1	meninges	12	am	1	16	25.5	84.4	5	69.1384	11.9543	38.4254	14.7899	1.16921	0.775829	0.393378	2.55696	1.13096	1.13096	3.39289	0.387915	0.376987
NP1	meninges	13	am	2	1	27.4	88.6	2	61.624	7.95242	29.1871	26.3528	3.14144	0.960079	2.18136	4.7298	1.28481	1.2954	2.42138	0.254139	0.338851
NP1	meninges	14	am	2	1	28.2	66.7	5	55.7308	8.30572	27.6954	23.2349	2.33041	1.20162	1.12879	6.14645	1.22711	1.19069	2.63992	0.265812	0.415104
NP1	meninges	15	am	2	2	27.9	68.2	5	80.1246	6.9366	39.0472	12.6869	1.70761	0.643087	1.06453	5.6754	3.48079	1.53904	1.74508	0.274717	0.284082
NP1	meninges	16	am	2	2	29.8	60.8	4	62.002	7.1592	34.5101	16.0579	1.68034	0.686336	0.994004	5.05286	1.99195	3.28968	2.41007	0.489113	0.994004
NP1	meninges	17	am	2	2	26.9	64.7	1	70.9496	8.21378	29.5504	23.3488	2.46597	0.948801	1.51717	4.2719	0.797543	3.19017	1.43466	0.220012	0.449191
NP1	meninges	18	pm	2	4	30.9	102.5	10	74.1182	12.5679	37.3239	15.7515	1.55574	0.790349	0.765391	4.37327	2.35441	0.57127	1.27565	0.141431	0.299501
NP1	meninges	19	pm	2	4	28.4	143.9	10	73.8272	12.5179	52.5604	6.56385	0.938086	0.411103	0.526984	3.51782	1.55336	0.725637	0.722878	0.162786	0.137954
NP1	meninges	20	pm	2	8	29.9	85.4	2	68.7733	7.67527	27.0777	28.5735	3.34749	1.21628	2.13121	4.5783	0.831427	0.279563	3.84853	0.330392	0.257779
NP1	meninges	21	pm	2	8	26.8	70.5	3	60.6566	8.55279	29.0693	23.177	2.05875	0.818093	1.24066	3.42111	1.49082	1.82212	3.25547	0.43271	1.34546
NP1	meninges	22	pm	2	8	28.7	74.8	1	64.7239	8.1241	27.9309	27.4432	3.28173	1.01001	2.27173	4.65043	0.597823	0.371279	2.7783	0.0786609	0.242276
NP1	meninges	23	am	2	16	34.4	103	9	76.0023	12.1665	45.4439	15.048	1.43823	0.467551	0.970676	3.43548	0.315089	0.355745	1.57036	0.0559028	0.12197
NP1	meninges	24	am	2	16	27.2	116.2	3	60.0211	9.60862	39.7906	19.4061	1.39044	0.60939	0.781049	3.78937	0.965582	0.437731	1.62218	0.111578	0.184534
NP1	meninges	25	am	3	24	27	75	1	70.0436	6.2009	27.1763	24.5285	1.92607	0.996929	0.929138	2.78343	0.490489	1.57515	4.61778	0.231288	0.490489
NP1	meninges	26	am	3	24	26.8	56	5	58.3855	8.29596	34.011	15.0623	2.78525	0.832088	1.95316	2.26208	0.303936	1.91829	3.40309	0.19432	0.288989
NP1	meninges	27	am	3	24	27.9	89	8	66.6535	10.5551	46.7008	9.11725	1.64586	1.13687	0.508991	3.71526	0.390103	2.69728	0.84708	0.0817358	0.267499
NP1	meninges	28	am	3	24	28.1	76	2	55.7412	9.34052	29.8587	28.017	1.46022	0.919343	0.54088	3.39697	0.220642	0.84886	2.74424	0.0796764	0.212981
NP1	meninges	29	am	4	HC	25.2	66	1	83.2987	5.92113	28.8683	30.1493	1.82475	0.651696	1.17305	3.68674	0.297918	0.338882	2.77436	0.0968234	0.167579
NP1	meninges	30	am	4	HC	25.8	55	1	70.9212	5.99611	23.7125	28.4567	1.51953	0.548241	0.971293	4.38593	0.336715	0.263328	4.06216	0.060436	0.15109
NP1	meninges	31	am	4	HC	26.8	70	1	74.9727	5.22057	22.84	27.4478	1.64204	0.644614	0.997427	5.11712	0.347508	0.39791	2.69252	0.103457	0.225482
NP1	meninges	32	pm	4	HC	26.5	71	1	70.3811	6.18806	29.2505	27.5819	1.32317	0.552648	0.770518	3.28932	0.395887	0.425114	3.02362	0.0956506	0.395887
NP1	meninges	33	pm	4	HC	27.8	70	1	71.2755	5.56976	25.1288	24.7206	3.06718	0.927021	2.14016	5.25693	0.58368	0.469233	4.5054	0.110632	0.175485
NP1	meninges	34	pm	4	HC	26	46	1	77.4251	4.49024	22.4012	27.3691	2.47941	1.03726	1.44215	3.68045	0.395796	0.3685	3.60311	0.122833	0.29571
NP1	meninges	35	pm	4	HC	28.3	85	1	79.4261	7.31219	33.1127	25.9955	1.42139	0.533662	0.887726	4.09996	0.56445	0.502874	2.80686	0.0615764	0.230911
NP1	meninges	36	pm	4	HC	26.5	64	1	72.7197	6.51459	28.7543	25.9296	2.56722	0.786613	1.78061	3.53261	0.407609	0.493421	2.63873	0.185927	0.364703
study	tissue	sample	hrs post-CSD	cohort:	weight (g):	spleen weight (mg):	wound score:	%live CD45+	%monocytes	%NPs	%B total	%T total	%CD4+	%CD8+	%DCs total
NP13	blood	1	HC	1	30.2	79.1	1	97.3046	1.62658	26.3851	62.8056	3.59819	1.2914	2.18849	0.438683
NP13	blood	2	2	1	27.3	81	1	97.3956	1.22984	18.6109	64.7071	8.02715	2.91386	4.77138	0.566442
NP13	blood	3	HC	1	26.8	72.2	1	95.8247	0.972272	8.57554	77.3188	7.53125	3.30778	3.96111	0.462987
NP13	blood	4	2	1	26.4	59.7	2	97.4117	1.27783	45.9409	42.1733	5.90741	2.37818	3.31119	0.319456
NP13	blood	5	HC	1	29.9	69.6	1	96.9298	1.43974	4.69971	82.2295	4.70485	1.70197	2.76635	0.658165
NP13	blood	6	2	1	26.2	65.6	4	96.3202	3.69356	56.0984	30.3551	5.06849	2.17656	2.73973	0.314561
NP13	blood	7	HC	1	28.9	66.4	1	98.1406	0.532541	19.8372	68.9795	4.77239	1.82805	2.76	0.404527
NP13	blood	8	2	1	27.3	69.7	3	97.0316	1.93293	45.7613	42.2607	3.97747	1.47126	2.3388	0.334838
NP13	blood	9	168	2				98.4958	0.716951	13.5484	73.35	5.83874	2.47005	3.21155	0.874092
NP13	blood	10	HC	2				98.7773	0.837228	7.15496	79.0898	6.70296	2.7685	3.78551	0.99132
NP13	blood	11	168	2				99.3146	0.638616	4.82052	76.2013	10.7895	5.10893	5.42308	0.921873
NP13	blood	12	HC	2				99.2942	0.623881	5.46663	78.2818	9.30708	4.08591	5.09333	0.956277
NP13	blood	13	168	2				99.3423	0.913523	11.691	71.5525	9.25327	3.97742	5.01411	0.831409
NP13	blood	14	HC	2				98.8397	0.667115	6.95041	77.2095	7.15209	3.15975	3.74929	1.05497
NP13	blood	15	168	2				98.6404	0.622332	11.1814	74.0986	6.81994	2.60762	4.02716	0.894924
NP13	blood	16	HC	2				97.9001	0.870277	7.49974	74.1272	10.6071	4.77629	5.58513	0.737176
study	tissue	sample	hrs post-CSD	cohort:	weight (g):	spleen weight (mg):	wound score:	%live CD45+	%mono nv	%NPs nv	%B nv	%T nv	%CD4+ nv	%CD8+ nv	%DCs nv	%mono iv	%NPs iv	%B iv	%T iv	%DCs iv
NP13	meninges	1	HC	1	30.2	79.1	1	79.9514	4.50592	16.0117	20.3814	6.31877	2.64068	1.55087	6.8008	1.50896	2.56733	7.16756	1.64518	1.67662
NP13	meninges	2	2	1	27.3	81	1	71.9955	6.01986	25.279	17.0888	4.89846	1.48404	1.60121	6.10355	1.67931	1.93595	4.71993	0.926133	0.8815
NP13	meninges	3	HC	1	26.8	72.2	1	69.6842	4.86569	18.4363	18.9229	7.21189	2.52616	2.29287	6.81864	1.91962	1.75965	6.57202	1.57302	1.57302
NP13	meninges	4	2	1	26.4	59.7	2	72.9459	5.67862	24.1937	11.2562	6.39296	1.74616	1.74616	7.85771	1.85439	2.90064	2.38834	0.779277	0.303052
NP13	meninges	5	HC	1	29.9	69.6	1	67.5831	4.13124	17.4454	18.7522	5.39591	1.5176	2.14291	6.89243	1.41924	1.22954	6.76597	1.38411	0.695567
NP13	meninges	6	2	1	26.2	65.6	4	75.8237	4.13358	14.2236	22.4529	4.52689	1.22532	1.47493	6.84139	3.52848	3.35073	4.47772	0.816882	0.518115
NP13	meninges	7	HC	1	28.9	66.4	1	62.2825	4.99132	17.5911	20.5901	2.55467	0.652551	0.64908	5.01562	1.53419	3.29052	5.00868	1.41617	2.33252
NP13	meninges	8	2	1	27.3	69.7	3	64.5351	7.73178	24.1867	16.6094	5.49494	1.70378	1.72869	4.85727	2.75993	2.69516	2.9044	1.05116	0.378618
NP13	meninges	9	168	2				70.2386	3.17807	12.2458	10.7005	4.25687	1.10066	1.12982	12.1437	2.0191	3.14892	5.80217	1.29018	2.82819
NP13	meninges	10	HC	2				75.4059	3.95828	11.8213	27.2533	4.37283	1.55122	1.55122	7.63573	1.40412	0.829099	5.16181	1.05643	1.19016
NP13	meninges	11	168	2				74.6062	4.22261	13.6926	20.6449	6.20141	1.84629	2.97703	9.85866	1.66078	0.65371	5.74205	0.742049	1.05124
NP13	meninges	12	HC	2				70.8788	4.69569	17.7399	24.1185	3.17276	1.29118	1.12564	6.3676	1.82089	0.849749	7.46013	0.689731	0.772499
NP13	meninges	13	168	2				68.4933	7.41195	31.3965	17.6941	2.81058	0.651831	0.522166	5.65972	2.17627	0.918171	3.70422	0.536184	0.36096
NP13	meninges	14	HC	2				77.2079	5.79518	23.2659	19.7765	2.42886	0.435585	1.02741	4.80564	1.95067	1.17419	8.17196	1.20259	1.36831
NP13	meninges	15	168	2				76.1007	6.53175	26.6052	18.3647	3.9832	1.04391	1.41716	6.00105	2.2103	1.48714	4.80551	0.734822	0.63568
NP13	meninges	16	HC	2				71.8717	5.18513	19.9664	19.8276	3.42511	1.23421	0.562331	4.79807	2.00102	1.79654	5.78398	0.912875	1.83305

## Sheet: LysM_HCvCSD
Compiled data from LysMgfp/+ mice (cross between LysMgfp/gfp and C57BL/6J mice) used for Figures S8-S10A-D, Figure 4B-F
Key	New CC #	Old CC#	Group	Cohort	Delta weight (g)	Spleen weight (mg)	Wound score	SI 0-5	SI 6-10	SI 0-10	SI approach 0-5	SI approach 6-10	SI approach 0-10	SI time social 0-5	SI time social 6-10	SI time social 0-10	SI time non-social 0-5	SI time non-social 6-10	SI time non-social 0-10	LD cross	LD % time	OF cross 0-5	OF cross 6-10	OF cross 0-10	OF % time 0-5	OF % time 6-10	OF % time 0-10	OF move 0-5	OF move 6-10	OF move 0-10	USM mark	USM area	USM F area	USM % preference	%live CD45+	%DCs	%Mono	%Mono GFP+	%NPs	%NP GFP+	%T cells	%B cells	PFC	striatum	hippo	Brain_avg	Men_total	ln	Men_parenchymal
5	4646 - 1	4646	HC	1	-0.4	85	1	0.864175	0.652648	0.757768	22	18	40	64.96	49.66	114.62	75.17	76.09	151.26			22	22	44	21.78	27.37	24.575	9.15152	9.92327	19.0748	0	0.978	0	0	96.9468	0.645405	1.25754	91.1817	17.1864	99.9742	20.5731	47.8509
6	4646 - 2	4646	HC	1	1.1	75	1	1.46058	3.14231	1.64641	18	5	23	30.57	8.17	38.74	20.93	2.6	23.53			24	24	48	17.4667	19.2433	18.355	11.3832	10.718	22.1012	0	0.798	0	0	97.47	0.397359	0.39095	86.8852	8.36164	99.719	22.4957	56.7177
27	4700	4700-1	HC	4	0.7	67.5	1	1.34353	3.11088	2.2832	13	20	33	22.84	60.04	82.88	17	19.3	36.3			14	8	22	10.01	4.77	7.39	8.00149	6.97034	14.9718	0	0.87	0	0	99.4683	1.20039	0.55242	87.027	6.87688	99.0881	21.419	56.8605
39	5377787	5377787-L	HC	6	-1.35	91.2	1	1.64718	0.794971	1.1554	30	37	52	81.14	53.43	134.57	49.26	67.21	116.47			24	23	47	34.5467	42.9533	38.75	9.48023	9.9308	19.411	0	0	0	0
42	5377787	5377787-R	HC	6	-0.9	84.8	1	1.36696	0.902697	1.11036	24	26	36	45.93	37.48	83.41	33.6	41.52	75.12			19	17	36	11.68	11.5333	11.6067	12.8411	12.8	25.6411	0	0	0	0
1	8143 - 1	8143	HC	1	1.3	86	1	1.74364	2.22807	1.9503	20	15	35	52.1	49.53	101.63	29.88	22.23	52.11			30	23	53	22.3333	41.3867	31.86	10.2179	7.77521	17.9931	1	10.013	5.906	58.9833	93.8747	0.618365	0.323589	91.7808	3.10734	100	21.8445	63.7625	3.64	5.04	3.69	4.1	5.14	1.63705	0.98
3	4678	4678-1	HC	3	3.61	104	1	1.76794	2.0905	1.92148	20	17	37	47.31	50.82	98.13	26.76	24.31	51.07			28	22	50	25.3867	34.6433	30.015	8.60996	7.21998	15.8299	1	1.305	0.994	76.1686
9	4678	4678-2	HC	3	1.15	105.4	1	1.0687	0.744065	0.953774	21	7	28	41.07	15.67	56.74	38.43	21.06	59.49			12	17	29	23.58	28.3433	25.9617	6.47533	6.31438	12.7897	1	7.47	4.723	63.2262
12	8143 - 2	8143	HC	1	-1.1	93	1	1.37303	1.44733	1.41132	19	17	36	54.77	61.41	116.18	39.89	42.43	82.32			15	13	28	26.1367	9.56333	17.85	7.56995	6.53701	14.107	1	10.011	1.511	15.0934	93.2613	0.704192	0.430994	84.6995	4.59491	100	23.8295	60.2426	3.39	4.85	5.09	4.4	4.79391	1.56735	1.06871
13	4667	4667-2	HC	2		82.1	1	1.46101	0.843483	1.09628	26	22	48	59.2	49.31	108.51	40.52	58.46	98.98			23	18	41	8.74333	15.38	12.0617	14.3343	12.1291	26.4634	1	7.987	5.179	64.8429	97.3708	0.582567	1.01052	77.5956	7.07364	99.961	20.8012	47.4668	2.1	2.32	2.28	2.2	4.13563	1.41964	0.799708
15	4667	4667-1	HC	2		90.1	1	1.70365	0.330707	0.876172	26	15	41	55.59	16.37	71.96	32.63	49.5	82.13			29	26	55	18.2633	37.2233	27.7433	11.2276	10.2002	21.4277	1	8.257	3.765	45.5977	98.4109	0.976067	1.92419	80.1867	6.42927	99.8448	16.5213	48.8353	7.76	6.94	7.38	7.4	9.59317	2.26105	1.33513
25	8153	8153-2	HC	4	0.8	89.4	1															28	27	55	14.6867	31.43	23.0583	12.5893	8.58819	21.1775	1	13.719	2.607	19.0028	99.5785	0.769741	2.21793	95.0421	11.237	99.8523	21.0942	50.3008
26	8153	8153-1	HC	4	0.6	67.1	1															17	23	40	20.9133	30.2333	25.5733	10.4442	9.15624	19.6005	1	5.175	1.464	28.2899	99.6366	1.01714	2.31303	92.3077	0.210545	94.3662	15.7256	59.3648	3.17	3.31	2.58	3	6.76	1.91102	0.54
28	4700	4700-2	HC	4	0.9	69.2	1	1.30957	0.90058	1.13697	22	15	37	40.23	20.2	60.43	30.72	22.43	53.15			26	24	50	11.4233	24.9133	18.1683	11.9241	11.0091	22.9332	1	5.194	4.947	95.2445	99.5814	0.836489	0.549336	92.4242	8.4731	99.7544	23.1179	52.8362	3.84	4.32	4.3	4.2	3.82559	1.34171	1.01013
29	6668	6668-1?	HC	5	0.4	83.1	1													67	33.895	19	17	36	7.89333	20.2333	14.0633	10.5399	8.14301	18.6829	1	1.555	1.555	100	98.8817	0.205036	1.46088	95.8333	8.95752	99.9642		60.8958	4.85	4.18	3.07	4	1.85	0.615186	0.53
32	7592	6674-1	HC	5	1.7	88.2	2													60	32.935	12	11	23	10.9	7.42333	9.16167	8.00625	6.33099	14.3372	1	11.269	1.157	10.2671	99.0344	0.129567	2.71443	96.0621	19.2213	99.9326		56.4784
34	6668	6668-2?	HC	5	0.59	86.8	1													60	23.8783	15	11	26	8.48667	7.64333	8.065	9.84188	7.11178	16.9537	1	1.327	1.183	89.1485									3.53	3.43	2.67	3.2	2.95	1.08181	0.38
37	7592	6674-2	HC	5	-0.4	89.8	2													54	36.8033	19	13	32	11.1867	8.97667	10.0817	9.754	8.9098	18.6638	1	21.394	2.611	12.2044	98.8889	0.61287	1.72329	92.9254	20.0336	99.9671		48.1894
17	8150	8150	CSD+16h	4	0.6	81.9	5	2.03185	1.54961	1.76921	22	19	41	74.65	68.09	142.74	36.74	43.94	80.68			18	18	36	35.8667	25.6433	30.755	8.65068	8.44864	17.0993	0	0.041	0	0	99.4099	0.909515	1.9632	90.3888	9.5022	99.8438	17.7854	53.8713		2.83	1.56		3.28708	1.19
18	4713	6643	CSD+16h	4	0.5	171.6	2															21	18	39	15.1767	13.4667	14.3217	11.1648	8.45065	19.6154	1	0.936	0.461	49.2521	99.5883	1.4718	0.943843	91.5567	4.62707	99.1927	18.3887	61.3971	2.93	4.36	3.71		5.7546	1.75
19	4699	6641	CSD+16h	4	2.5	106.8	6															21	11	32	11.81	9.45667	10.6333	10.1164	6.76454	16.881	1	0.241	0.063	26.1411	99.5806	0.999392	0.597121	90.8772	5.66951	99.7413	17.9974	62.5364					7.53832	2.02
20	4699	6642	CSD+16h	4	2.5	99.1	6	0.823508	0.985904	0.909007	19	21	40	46.24	61.55	107.79	56.15	62.43	118.58			9	8	17	10.8867	10.0567	10.4717	5.64763	6.34269	11.9903	0	0	0	0	99.5569	0.873252	0.957219	89.9123	10.4454	99.8191	20.9916	54.0031	5.29	5.35	6.39		5.64065	1.73
21	4713	6644	CSD+16h	4	1.6	78.2	3	1.78105	2.71206	2.14611	25	20	45	79.88	78.46	158.34	44.85	28.93	73.78			19	12	31	10.8233	6.42333	8.62333	10.9225	7.33609	18.2586	0	0.037	0	0	99.5857	0.932593	0.72916	85.2665	5.89956	99.9225	19.1982	59.6676	3.18		3.74
22	8150	6640	CSD+16h	4	2.1	100.9	10	2.95513	2.41637	2.68872	23	21	44	94.83	75.85	170.68	32.09	31.39	63.48			12	16	28	19.0333	11.5667	15.3	6.62191	9.31011	15.932	0	0.192	0	0	99.2995	0.836117	0.960601	90.4968	16.853	99.9508	19.7203	49.2832	4.82	4.4	6.66
23	4699	4699	CSD+16h	4	2.3	89.2	3	1.48117	2.92574	2.02798	25	23	48	72.37	87.07	159.44	48.86	29.76	78.62			14	10	24	11.99	8.52667	10.2583	9.81994	8.30636	18.1263	0	0.286	0	0	99.4646	1.28685	0.889474	93.7662	10.274	99.6402	18.1591	56.4597	2.33	2.6	2.45		7.53832	2.02
24	4713	4713	CSD+16h	4	0.7	81.7	2	1.98012	6.62734	3.33703	24	17	41	84.65	116.84	201.49	42.75	17.63	60.38			21	13	34	28.7767	17.1967	22.9867	6.12151	4.58976	10.7113	0	0.089	0	0	99.2506	0.999617	0.563614	87.9245	13.6352	99.8596	16.1895	55.5745					4.80665	1.57
2	78	4646	CSD	1	1	107	4	2.21835	2.01558	2.1179	32	26	58	68.17	60.81	128.98	30.73	30.17	60.9			12	13	25	12.5033	16.3333	14.4183	8.76162	6.60243	15.364	0	0.65	0	0	94.3747	0.833524	0.563316	84.9593	20.1878	99.8412	15.9286	54.6943	4.34	4.84	7.66	5.6	8.08	2.08939	1.61
7	77	4646	CSD	1	1.8	96	2	1.84489	2.12755	1.97379	24	19	43	87.3	84.4	171.7	47.32	39.67	86.99			21	20	41	13.8567	19.8967	16.8767	11.3805	9.09877	20.4793	0	0.478	0	0	97.2068	0.30292	0.492779	90.4762	10.5958	99.7584	25.5882	50.3445	6.54	7.48	2.24	5.4	8.67751	2.16073	2.06863
8	4677	4677	CSD	3	4.29	141.1	8	2.18567	3.10441	2.60095	33	36	69	82.99	97.23	180.22	37.97	31.32	69.29			16	15	31	17.2967	15.9133	16.605	8.82228	9.6279	18.4502	0	0.79	0	0
10	4678	6619	CSD	3	-0.92	129.6	4	2.50933	1.41331	1.82543	34	27	61	94.1	87.95	182.05	37.5	62.23	99.73			20	21	41	20.67	27.15	23.91	8.6847	9.60432	18.289	0	0.649	0	0
11	4677	6618	CSD	3	0.52	101.2	1	0.479037	0.680223	0.567369	25	22	47	49.36	54.86	104.22	103.04	80.65	183.69			18	12	30	11.2267	10.2433	10.735	8.07243	7.68621	15.7586	0	1.099	0	0
14	80	4647	CSD	1	1	90	1	1.9191	2.41962	2.15226	28	23	51	70.22	77.21	147.43	36.59	31.91	68.5			14	15	29	8.86	14.91	11.885	8.51348	7.90341	16.4169	0	0.425	0	0	93.5356	0.717829	0.19317	62.963	4.5383	99.8949	27.8546	57.1759					6.09	1.80665	0.92
16	4647	4647	CSD	1	0.5	116	3	1.61693	1.1736	1.39994	23	16	39	56.35	39.21	95.56	34.85	33.41	68.26			23	24	47	8.87	13.5867	11.2283	14.8665	12.2995	27.166	0	0.659	0	0	97.9419	0.496414	3.93134	96.6827	59.74	99.9613	9.67376	20.8893	11.19	12.47	10.99	11.5	17.1933	2.84452	1.42486
31	7573	6676	CSD	5	-0.2	78.5	4													55	34.7233	11	7	18	5.64333	4.27667	4.96	8.3352	7.7761	16.1113	0	2.305	0	0	98.6088	0.141424	5.14849	97.5801	37.5648	99.9283		37.5884	9.36	8.28	6.56	8.1	3.08	1.12493	0.46
33	7592	7592	CSD	5	0.8	81.3	2													38	43.8817	9	14	23	7.97667	10.3567	9.16667	7.65774	8.59565	16.2534	0	0	0	0	98.7433	0.433117	6.27353	97.7164	35.1857	99.9905		39.9833	3.85	5.14	4.15	4.4	4.33247	1.46614	0.598565
35	7573	7573	CSD	5	0.1	105.8	5													45	46.9867	12	13	25	10.2967	10.1333	10.215	7.82152	7.55115	15.3727	0	1.106	0	0	99.2789	0.159204	8.87562	97.5336	60.5572	99.9671		19.6517	13.77	13.31	11.5	12.9	5.5	1.70475	1.02
36	7593	6672	CSD	5	-1.9	63.3	3													58	36.675	22	13	35	17.7467	10.71	14.2283	9.33087	7.76552	17.0964	0	0.17	0	0	98.6856	0.311235	3.95234	98.3912	51.3336	99.9544		26.2341	1.82	2.78	2.09	2.2	3.12558	1.13962	0.685058
38	7573	6675	CSD	5	-0.2	72.5	8													35	57.9133	14	10	24	14.7767	4.7	9.73833	8.8535	7.9773	16.8308	0	0	0	0	98.4483	0.120984	11.2818	98.2127	68.7324	99.824		8.65372	8.17	7.84		8	4.33451	1.46661	0.797894
40	5377779	5355778	CSD	6	-0.6	83.6	9	1.17258	0.566148	0.830307	30	16	46	60.47	37.83	98.3	49.02	48.56	97.58			15	19	34	11.7	19.8233	15.7617	11.8786	9.00189	20.8804	0	0	0	0
41	5377779	5377779	CSD	6	-3	159.2	9	1.44334	0.613623	1.07846	24	11	35	61.01	20.36	81.37	20.46	13.51	33.97			18	13	31	8.7	16.53	12.615	9.19971	7.74328	16.943	0	0	0	0
43	5377791	5355779	CSD	6	0	136.8	9	2.10643	2.6076	2.34063	26	21	47	97.97	106.39	204.36	46.51	40.8	87.31			14	11	25	15.6397	11.394	13.5184	8.88073	8.03977	16.9205	0	0	0	0
44	5377791	5377791	CSD	6	-1.7	128.4	7	1.51346	1.60365	1.54986	34	23	57	82.09	58.87	140.96	54.24	36.71	90.95			14	15	29	3.17333	18.3033	10.7383	7.93411	5.99534	13.9294	0	0	0	0													4.62	1.53039	0.46
brain ROIs:
ID	Slice	Region	um^2	mm^2	# GFP+	GFP+/mm^2			Key	Group	Cohort	region	GFP+/mm^2	sqrt	ln	mm^2
1	striatum	Nac	2.51794e+06	2.51794	31	12.3117			1	HC	1	Nac	12.3117	3.5088	2.51055	2.51794
2	striatum	Nac	2.45431e+06	2.45431	28	11.4085			3	HC	3	Nac	3.9153	1.97871	1.36489	2.29867
3	striatum	Nac	2.29867e+06	2.29867	9	3.9153			32	HC	5	Nac	5.52315	2.35014	1.70895	1.81056
4	striatum	Nac	2.34464e+06	2.34464	11	4.69155			34	HC	5	Nac	5.76929	2.40193	1.75255	1.38665
30	striatum	Nac	1.90765e+06	1.90765	46	24.1135			37	HC	5	Nac	6.90563	2.62786	1.93234	2.60657
31	striatum	Nac	2.06665e+06	2.06665	20	9.67749			2	CSD	1	Nac	11.4085	3.37765	2.43436	2.45431
32	striatum	Nac	1.81056e+06	1.81056	10	5.52315			4	CSD	1	Nac	4.69155	2.166	1.54576	2.34464
33	striatum	Nac	2.44287e+06	2.44287	17	6.95902			30	CSD	5	Nac	24.1135	4.91055	3.18277	1.90765
34	striatum	Nac	1.38665e+06	1.38665	8	5.76929			31	CSD	5	Nac	9.67749	3.11087	2.2698	2.06665
35	striatum	Nac	2.48867e+06	2.48867	22	8.84007			33	CSD	5	Nac	6.95902	2.638	1.94004	2.44287
36	striatum	Nac	1.95593e+06	1.95593	6	3.0676			35	CSD	5	Nac	8.84007	2.97322	2.17929	2.48867
37	striatum	Nac	2.60657e+06	2.60657	18	6.90563			36	CSD	5	Nac	3.0676	1.75146	1.12089	1.95593
ID	Slice	Region	um^2	mm^2	# GFP+	GFP+/mm^2			Key	Group	Cohort	Region	GFP+/mm^2	sqrt	ln	mm^2
1	mPFC	mPFC	659865	0.659865	15	22.7319			1	HC	1	mPFC	22.7319	4.7678	3.12377	0.659865
2	mPFC	mPFC	1.78474e+06	1.78474	7	3.92213			3	HC	3	mPFC	5.18923	2.27799	1.64659	1.54165
3	mPFC	mPFC	1.54165e+06	1.54165	8	5.18923			32	HC	5	mPFC	4.93371	2.2212	1.59609	1.6215
4	mPFC	mPFC	3.01907e+06	3.01907	22	7.28701			34	HC	5	mPFC	5.09819	2.25792	1.62889	1.56918
30	mPFC	mPFC	1.21367e+06	1.21367	21	17.303			37	HC	5	mPFC	4.87034	2.20688	1.58316	2.4639
31	mPFC	mPFC	1.76154e+06	1.76154	16	9.08297			2	CSD	1	mPFC	3.92213	1.98044	1.36664	1.78474
32	mPFC	mPFC	1.6215e+06	1.6215	8	4.93371			4	CSD	1	mPFC	7.28701	2.69945	1.98609	3.01907
33	mPFC	mPFC	1.79846e+06	1.79846	10	5.5603			30	CSD	5	mPFC	17.303	4.15968	2.85088	1.21367
34	mPFC	mPFC	1.56918e+06	1.56918	8	5.09819			31	CSD	5	mPFC	9.08297	3.0138	2.2064	1.76154
35	mPFC	mPFC	1.53789e+06	1.53789	18	11.7043			33	CSD	5	mPFC	5.5603	2.35803	1.71565	1.79846
36	mPFC	mPFC	1.5713e+06	1.5713	7	4.4549			35	CSD	5	mPFC	11.7043	3.42116	2.45996	1.53789
37	mPFC	mPFC	2.4639e+06	2.4639	12	4.87034			36	CSD	5	mPFC	4.4549	2.11066	1.49401	1.5713
[truncated: 14 more columns]

## Sheet: NVE_study
Data from WT C57BL/6J mice used to generate neurovascular endothelial preps for flow
S10E-F
dissection #	sample	group	Cohort	Count	time | Count	time/cells | Count	time/cells/live | Count	time/cells/live/singlets1 | Count	time/cells/live/singlets1/singlets2 | Count	time/cells/live/singlets1/singlets2/CD45+ | Count	time/cells/live/singlets1/singlets2/CD45+/iv | Count	time/cells/live/singlets1/singlets2/CD45+/iv/NPlike | Count	time/cells/live/singlets1/singlets2/CD45+/nv | Count	time/cells/live/singlets1/singlets2/CD45+/nv/CD45hiSSClo | Count	time/cells/live/singlets1/singlets2/CD45+/nv/high_ssc | Count	time/cells/live/singlets1/singlets2/CD45- | Count	time/cells/live/singlets1/singlets2/CD45-/CD31+ | Count	time/cells/live/singlets1/singlets2/CD45-/CD31+ | Median (ICAM1)	time/cells/live/singlets1/singlets2/CD45-/CD31+ | Median (MHCI)	time/cells/live/singlets1/singlets2/CD45-/CD31+ | Median (MHCII)	time/cells/live/singlets1/singlets2/CD45-/CD31+ | Median (VCAM1)
1	1	HC	1	808000	567000	204431	198184	194036	177557	165295	1181	735	163869	2531	1552	12134	1657	1022	830	70.6	143
3	3	HC	1	1320000	889000	260957	243989	236744	205321	193088	1656	1447	190641	1667	3434	12057	1798	1002	712	53.9	139
5	5	HC	1	489000	413000	229695	224188	214488	207934	190497	1724	1246	188225	2697	1654	17160	1704	956	674	51.4	130
16	2	HC	2	884000	571000	165411	154912	151705	135759	120344	894	444	119307	2466	1586	15307	339	791	966	44.9	130
14	3	HC	2	1650000	1430000	182065	167023	162720	151461	132568	1255	815	131048	2161	1244	18797	1017	653	875	46.2	152
15	4	HC	2	619000	467000	159751	153746	151760	144077	129556	941	558	128414	2201	831	14457	983	1004	901	42.4	177
12	5	HC	2	883000	633000	222027	200267	197547	181697	166490	1875	1029	164328	2818	1930	15120	673	665	816	44.9	100
18	6	HC	2	859000	565000	151599	139296	136872	123050	108501	894	427	107454	2427	1368	14460	525	465	700	38.5	71.9
9	2	CSD	1	435000	367452	212093	207810	204427	197775	182002	1174	948	180476	2798	1138	15447	1174	1132	747	53.9	179
4	4	CSD	1	713000	615000	306017	274936	266108	257290	235664	3450	2716	231175	2717	1718	21267	2278	455	837	74.5	229
6	6	CSD	1	498000	417000	236249	229325	224146	217282	205674	1669	1357	203458	2722	1424	11317	2200	884	655	47.5	131
10	7	CSD	1	1040000	657000	256931	235850	229635	208857	189956	1901	1400	187590	2477	2344	18680	2156	884	679	51.4	138
8	8	CSD	1	871000	549000	233520	227404	221851	203442	186783	2543	2031	183641	3362	2421	16313	1671	842	745	56.5	158
13	1	CSD	2	726000	524000	202995	192604	190276	175934	153897	1511	1075	152149	3344	1449	21922	674	610	812	42.4	116
17	7	CSD	2	2910000	2250000	180609	170538	167426	144466	129057	1277	866	127546	3015	2029	15331	781	576	1040	50.1	203
11	8	CSD	2	485000	366041	109199	104525	102074	96454	82214	609	334	81497	1541	685	14168	750	862	807	41.1	112
studyID	#	group	old CC#	cohort:	wound	weight	defeat time	RO time:	perfuse time:	spleen (mg):	dissection notes:		brain (flow cytometry):
NP15	1	HC	8061-L	1	1	29.4		09:40:00	10:10:00	94.1			Collagenase D + DNAseI digestion + Percoll clean-up. Samples run unfixed to completion.
NP15	2	CSD	8058	1	4	29.3	08:30:00		10:30:00	102.4	excluded based on behavior
NP15	3	HC	8061-R	1	1	26		09:50:00	10:20:00	72			Collagenase D + DNAseI digestion + Percoll clean-up. Samples run unfixed to completion.
NP15	4	CSD	6389	1	1	27.2	08:40:00	10:10:00	10:40:00	72.9			Collagenase D + DNAseI digestion + Percoll clean-up. Samples run unfixed to completion.
NP15	5	HC	8059-L	1	1	26.2		11:02:00	11:37:00	81.6			Collagenase D + DNAseI digestion + Percoll clean-up. Samples run unfixed to completion.
NP15	6	CSD	6390	1	3	28.7	08:50:00	10:20:00	10:51:00	80.8			Collagenase D + DNAseI digestion + Percoll clean-up. Samples run unfixed to completion.
NP15	7	HC	8059-R	1	1	26.6			10:05:00	77.4	excluded based on behavior
NP15	8	CSD	6391	1	4	29.8	09:00:00	10:28:00	11:04:00	93.7			Collagenase D + DNAseI digestion + Percoll clean-up. Samples run unfixed to completion.
NP15	9	CSD	8062	1	1	24.4	09:10:00	10:39:00	11:14:00	73.6			Collagenase D + DNAseI digestion + Percoll clean-up. Samples run unfixed to completion.
NP15	10	CSD	8060	1	7	29.9	09:20:00	10:47:00	11:24:00	69.2			Collagenase D + DNAseI digestion + Percoll clean-up. Samples run unfixed to completion.
NP15	11	CSD	6392	2	5	26.9	08:25:00	09:55:00	10:40:00	79.5			Collagenase D + DNAseI digestion + Percoll clean-up. Samples run unfixed to completion.
NP15	12	HC	8063-L	2	1	26		09:10:00	09:40:00	68.1			Collagenase D + DNAseI digestion + Percoll clean-up. Samples run unfixed to completion.
NP15	13	CSD	5695	2	1	26.3	08:35:00	10:03:00	10:35:00	64.5			Collagenase D + DNAseI digestion + Percoll clean-up. Samples run unfixed to completion.
NP15	14	HC	8063-R	2	1	26.3		09:20:00	09:50:00	66			Collagenase D + DNAseI digestion + Percoll clean-up. Samples run unfixed to completion.
NP15	15	HC	8064-L	2	1	26.2		09:30:00	10:00:00	70			Collagenase D + DNAseI digestion + Percoll clean-up. Samples run unfixed to completion.
NP15	16	HC	8064-R	2	1	28.3		09:40:00	10:08:00	75.5			Collagenase D + DNAseI digestion + Percoll clean-up. Samples run unfixed to completion.
NP15	17	CSD	6394	2	1	29.5	08:45:00	10:15:00	10:45:00	78			Collagenase D + DNAseI digestion + Percoll clean-up. Samples run unfixed to completion.
NP15	18	HC	8065-R	2	1	28.1		10:25:00	10:56:00	71			Collagenase D + DNAseI digestion + Percoll clean-up. Samples run unfixed to completion.
NP15	19	CSD	6393	2	10	27.7	08:15:00		10:17:00	91	excluded based on behavior
NP15	20	HC	8065-L	2	1	28.9			11:07:00	64.4	excluded based on behavior

## Sheet: WT_tissue_comparisons
Data from WT C57BL/6J mice used to collect multiple tissues, Figure S11, S17C-D and Figure 5
note; these data overlap with data in tab "WT_HCvCSD"																				meninges
Study	New #	New CC #	Old CC #	DOB	cohort	DOD	Group	Starting weight (g)	Dissection weight (g)	Delta (g)	Spleen weight (mg)	Wound score	SD time	TomL time	Perfusion time	Delta time from defeat				events	cells	singlets	singlets	live CD45	CD11b- (lymphocytes)	CD11b- nv (lymphocytes)	CD11b+	NPs	CXCR2	CXCR4	nv	CXCR2 MFI	CD62L MFI	CXCR4 MFI	CD44 MFI	Ly6G MFI	CD11b MFI	nv CXCR2	nv CXCR4	MO	nv
NP10	1	8405-L	-	2019-12-10	1	2020-03-05	HC	29.64	30.71	1.07	0.0752	1	-	10:15:00	10:45:00	-				50360	7373	7090	6573	5033	2369	1946	2727	615	78	55	607	-53.9	3547	-70.6	13450	11746	11507	73	52	268	243	indicates they were stained incorrectly; 55m on ice, 5m at RT (should be 30m on ice, 30m at RT). Should only matter for CXCR2
NP10	2	5706	1328406-L	2019-12-10	1	2020-03-05	CSD	30.8	31.7	0.9	0.0741	3	08:55:00	10:25:00	10:55:00	02:00:00				50399	9344	9041	8478	6979	2730	2461	4135	2034	296	106	1963	-11.6	3716	-61.6	13235	10388	10554	270	97	773	589	indicates they were stained incorrectly; 55m on ice, 5m at RT (should be 30m on ice, 30m at RT). Should only matter for CXCR3
NP10	3	5707	1328406-R	2019-12-10	1	2020-03-05	CSD	26.42	27.6	1.18	0.0442	9	09:05:00	10:35:00	11:05:00	02:00:00				140699	20810	19852	18111	11457	6098	5532	7933	4400	408	330	4237	-48.8	3413	-60.4	12874	11351	12611	362	311	2945	2876	indicates they were stained incorrectly; 55m on ice, 5m at RT (should be 30m on ice, 30m at RT). Should only matter for CXCR4
NP10	4	8405-R	-	2019-12-10	1	2020-03-05	HC	29.92	31.11	1.19	0.0774	1	-	10:45:00	11:15:00	-	during RO injection, mouse woke up and was clearly distressed			53532	9157	8909	8359	6774	5599	4817	3285	1112	45	119	1025	-69.4	2877	-59.1	12698	10675	12240	30	101	818	796	indicates they were stained incorrectly; 55m on ice, 5m at RT (should be 30m on ice, 30m at RT). Should only matter for CXCR5
NP10	5	8407-L	-	2019-12-10	2	2020-03-06	HC	28.38	28.7	0.32	0.0777	1	-	10:10:00	10:40:00	-				89304	15297	14921	14342	10865	5789	5066	4836	1532	298	198	1492	56.5	2815	-33.4	14416	15636	14086	279	182	610	583
NP10	6	5711	1328409-L	2019-12-10	2	2020-03-06	CSD	28.06	29.7	1.64	0.0887	6	08:50:00	10:20:00	10:50:00	02:00:00				68884	14849	14428	13931	10959	9100	8614	5828	2394	509	336	2347	43.6	2969	-27	14383	14995	14857	475	324	1988	1830
NP10	7	5710	1328409-R	2019-12-10	2	2020-03-06	CSD	28.1	29	0.9	0.0826	5	09:00:00	10:30:00	11:00:00	02:00:00				68994	12319	11765	11033	7867	3995	3723	3603	787	175	86	721	60.4	2928	-32.1	13388	14926	12496	143	74	375	272
NP10	8	8407-R	-	2019-12-10	2	2020-03-06	HC	27.42	27.9	0.48	0.0899	1	-	10:40:00	11:10:00	-				82328	12505	12120	11620	8900	4045	3570	4492	579	108	78	566	53.9	1939	-23.1	14316	17045	15384	98	69	356	339
NP10	9	8404-L	-	2019-12-10	3	2020-03-09	HC		31.1		0.0944	1	-	10:24:00	10:54:00	-				96086	19173	18706	17691	13678	5893	5097	7269	2400	679	325	2378	84.8	3151	-18	15856	13481	15100	662	316	1165	1127
NP10	10	5723	1328412-R	2019-12-10	3	2020-03-09	CSD		28.4		0.0771	1	09:04:00	10:34:00	11:04:00	02:00:00				102849	16822	16424	15501	12173	5235	4546	6440	1937	511	214	1869	71.9	2495	-25.7	16004	12815	15030	475	204	945	912
NP10	11	8410	1328410-L	2019-12-10	3	2020-03-09	CSD		28.5		0.0983	3	09:14:00	10:44:00	11:16:00	02:02:00				75884	15536	15072	14356	11086	5934	5444	6120	2756	623	271	2658	47.5	2568	-21.8	15930	14054	13419	557	262	1741	1705
NP10	12	5724	1328410-R	2019-12-10	3	2020-03-09	CSD		30.2		0.1144	9	09:24:00	10:54:00	11:25:00	02:01:00				155142	36406	35267	32748	24582	12685	12087	14093	7870	1793	892	7786	20.5	1924	-2.57	15348	16230	15782	1747	873	4170	4144
NP10	13	8404-R	-	2019-12-10	3	2020-03-09	HC		28.1		0.1158	1	-	11:04:00	11:34:00	-				35794	6516	6351	6029	4681	2394	2128	2109	772	115	97	762	-33.4	1123	1.28	14788	15277	14857	111	94	345	332
NP10	14	8413-L	-	2019-12-10	4	2020-03-10	HC	30.45	31.05	0.6	0.066	1		10:20:00	10:50:00	-				209768	28270	26875	25116	20034	11281	10358	11641	4271	1252	318	4228	70.6	3372	-2.57	16382	15100	13204	1226	301	2549	2472
NP10	15	5726	1328408-L	2019-12-10	4	2020-03-10	CSD	31.09	32.05	0.96	0.0876	7	09:00:00	10:30:00	10:59:00	01:59:00				196613	37279	35977	34203	26807	11088	10284	17005	8011	2309	931	7741	48.8	3286	3.85	16079	15419	14449	2139	864	4037	3848
NP10	16	5725	1328408-R	2019-12-10	4	2020-03-10	CSD	30.72	31.76	1.04	0.1534	5	09:10:00	10:40:00	11:10:00	02:00:00				120115	18204	17445	16150	12008	4435	4022	8701	3486	999	408	3306	65.5	3214	-1.28	16344	14584	12582	908	380	2026	1755
NP10	17	8413-R	-	2019-12-10	4	2020-03-10	HC	28.91	30.9	1.99	0.1011	1		10:48:00	11:20:00	-				129582	14337	13852	13024	9852	5238	4512	5364	1407	300	153	1330	2.57	2193	0	15930	16042	14283	262	137	891	848
																	skull
monocytes														sample	group	cohort	events	cells	singlets	singlets	live CD45	nv	CD11b- (lymphocytes)	CD11b+	NPs	CXCR2 MFI	CD62L MFI	CXCR4 MFI	CD44 MFI	Ly6G MFI	CD11b MFI	CXCR2	CXCR2 MFI	CD62L MFI	CXCR4 MFI	CD44 MFI	Ly6G MFI	CD11b MFI	CXCR4	CXCR2 MFI	CD62L MFI	CXCR4 MFI	CD44 MFI	Ly6G MFI	CD11b MFI	MO	nv
														1	HC	1	113128	57567	55992	52635	42680	41444	22373	20122	13947	211	3641	-92.5	18633	11377	10699	6223	753	5989	-109	20042	13357	11481	1247	345	5521	1213	19576	11273	10554	4726	4636
	unadjusted p values													2	CSD	1	95268	56644	54765	51558	44899	43750	15124	28351	20818	245	4099	-79.6	17613	9197	8153	9715	720	6911	-97.7	19031	11197	8373	2221	388	5912	1074	18676	9470	8299	6649	6214
	meninges (iv+)	blood	spleen	meninges (iv-)	skull	tibia								3	CSD	1	80257	56916	55514	53193	46078	45649	13739	30944	21262	183	3686	-75.8	16652	9197	8318	8588	653	6294	-93.8	18329	10945	8281	1192	344	5224	868	17613	9839	8854	8827	8798
meninges (iv+)														4	HC	1	47653	26816	26270	24658	20685	20110	25564	8675	5710	50.1	3138	-66.8	14618	7579	7095	1129	468	5976	-84.8	16306	9620	7596	329	142	4500	1074	15856	8244	7049	4519	4482
blood	0.00235476													5	HC	2	109949	61084	58927	54453	43538	42401	21562	21098	13954	570	3386	-84.8	22079	17125	15277	8914	1114	4692	-99	23538	20137	15600	1635	837	5324	1034	23371	17449	14720	6144	6037
spleen	0.00101589	0.0489163												6	CSD	2	85179	57408	55040	52369	44351	43469	18066	24783	16869	487	3359	-70.6	22555	15206	13265	10349	1032	5103	-86.1	24450	18200	13828	1826	712	5509	1089	23706	15636	12993	7836	7597
meninges (iv-)	0.758391	0.957805	0.00954881											7	CSD	2	107136	62110	59620	55050	42625	41628	20221	21710	15005	421	2728	-57.8	21820	15636	12212	8698	974	4407	-71.9	23650	18676	12611	1558	611	4692	903	23261	15967	12018	6957	6584
skull	0.841101	0.9107	0.136575	0.0149413										8	HC	2	122743	64036	61672	56630	43314	42036	22203	20400	13522	499	2419	-70.6	21820	19392	12727	8059	1152	3590	-82.2	23482	22824	13828	1682	735	4380	901	23096	19807	12786	5750	5668
tibia	0.77533	0.737582	0.260104	0.0536642	0.325614									9	HC	3	50408	31866	31143	28097	22354	21737	10787	11160	7472	577	2832	47.5	20232	17654	12156	4738	1179	4057	75.8	21512	19995	11881	2147	777	4024	828	20961	17904	12046	3108	3068
														10	CSD	3	79261	58629	57002	54205	42959	42321	19044	23434	16021	424	2509	-57.8	22027	16966	12496	8991	1061	4032	-68.1	23819	20042	12381	1680	727	4352	837	23316	17490	12524	6339	6310
														11	CSD	3	67085	54410	52997	50624	42719	42077	20612	21838	15519	356	2447	-46.2	21871	15893	9817	8380	982	4237	-51.4	23763	18941	10133	1614	588	4202	770	22987	16154	9929	6199	6117
														12	CSD	3	71731	56031	54850	52867	43980	43437	12058	30888	22453	470	2068	-48.8	22237	18073	11693	13269	1097	3163	-52.6	23932	21360	13388	2280	674	3441	707	23151	17988	12212	7773	7756
bonferroni corrected p values														13	HC	3	34538	26173	25721	24310	19817	19364	11637	8253	5904	427	1495	-21.8	21360	17449	9884	3359	1078	2500	-25.7	22824	19901	10412	779	591	2539	619	22079	17286	10202	1904	1895
	meninges (iv+)	blood	spleen	meninges (iv-)	skull	tibia								14	HC	4	105778	56040	53743	50606	41645	41111	20253	21013	14979	671	3259	-28.2	24624	20617	10747	9503	1456	4614	-39.8	26134	23763	11481	886	996	4024	781	25702	22502	11936	4883	4850
meninges (iv+)		*	*											15	CSD	4	86254	57255	55091	52806	42580	42102	14485	26742	19937	406	2804	-8.98	21462	16966	11146	11054	1188	4556	-19.3	23594	20327	11507	1420	653	4041	793	22132	17654	11854	6934	6855
blood	0.0353214													16	CSD	4	92047	58108	56038	53837	42249	41481	13195	28016	21655	388	2946	-19.3	22342	16458	8355	11841	1216	4965	-28.2	24046	19948	8543	1545	624	4176	864	23206	17327	9115	6498	6215
spleen	0.0152384	0.733745												17	HC	4	100252	59090	56795	53581	40772	40044	21482	19067	12567	335	1699	-23.1	23427	17613	8893	6548	1022	3028	-32.1	25038	20617	9862	734	512	2946	789	24046	17946	9884	5405	5374
meninges (iv-)	1	1	0.143232
skull	1	1	1	0.224119													tibia
tibia	1	1	1	0.804963	1									sample	group	cohort	events	cells	singlets	singlets	live CD45	nv	CD11b- (lymphocytes)	CD11b+	NPs	CXCR2 MFI	CD62L MFI	CXCR4 MFI	CD44 MFI	Ly6G MFI	CD11b MFI	CXCR2	CXCR2 MFI	CD62L MFI	CXCR4 MFI	CD44 MFI	Ly6G MFI	CD11b MFI	CXCR4	CXCR2 MFI	CD62L MFI	CXCR4 MFI	CD44 MFI	Ly6G MFI	CD11b MFI	MO	nv
														1	HC	1	113715	75955	75323	73925	46050	44219	22987	21344	14606	682	4594	-24.4	20911	21871	3933	9306	1397	5824	-47.5	22289	23876	3338	3900	769	5381	817	21563	22132	4403	3041	3013
														2	CSD	1	90177	66246	64433	62867	44619	43434	11475	31509	22920	489	4308	-27	17737	16004	3731	13642	1119	6002	-59.1	19256	18986	3097	3302	554	5213	679	18415	16154	4137	5820	5469
														3	CSD	1	88563	67587	66389	65333	45772	45267	8850	35969	25328	336	4228	12.8	15206	13638	4147	13338	843	5887	-16.7	17246	16730	3406	4817	371	5439	737	15782	13083	4580	7419	7409
														4	HC	1	112091	70660	69341	67567	45164	43678	22530	21018	13620	348	4281	10.3	17327	18115	3906	7205	967	5762	-12.8	19075	21160	3097	3142	399	5313	798	17737	17820	4343	3967	3951
														5	HC	2	83966	73038	70184	67968	43750	42346	20028	23722	15338	625	4389	-50.1	13764	12073	5253	10325	1066	5313	-59.1	14788	13764	4842	1508	840	6446	812	15455	12786	5365	6327	6290
lymphocytes														6	CSD	2	75244	65866	64056	63075	45437	44322	13724	31142	21781	559	4074	-69.4	16042	12438	4517	14070	1004	5336	-83.5	17737	14316	4147	2434	654	6308	906	17654	12845	4590	8032	7830
														7	CSD	2	76869	65193	63613	62409	44902	43547	13515	30820	22937	577	4150	-69.4	18545	13481	4786	15121	1010	5158	-83.5	19995	15312	4195	3686	553	5509	901	19714	12815	5241	6820	6429
	unadjusted p values													8	HC	2	88075	64861	62559	60865	40826	39495	19517	22456	15659	583	4133	-92.5	18073	13606	6234	10022	1092	5257	-108	19901	15312	5948	1577	774	6432	888	19807	14054	6443	6045	6005
	meninges (iv+)	blood	spleen	meninges (iv-)	skull	tibia								9	HC	3	84075	71538	69578	66673	45921	44279	18863	25345	17247	462	3918	-34.7	14516	9034	3731	10415	895	4955	-41.1	15819	9951	3315	2003	651	5533	764	15672	9406	3689	5803	5758
meninges (iv+)														10	CSD	3	79934	67792	66399	64554	43420	42645	15898	27315	18973	384	3708	-16.7	14283	7921	3549	10621	825	5018	-23.1	15856	8716	2922	3273	496	5324	826	15930	8153	3622	6615	6600
blood	0.454763													11	CSD	3	78068	65347	63716	61717	45767	45023	11927	32853	23407	399	3490	-55.2	16004	9513	3147	13200	858	4761	-62.9	17408	10626	2800	1048	586	5774	895	17613	9929	3315	7659	7551
spleen	0.0690481	0.00108928												12	CSD	3	73517	63758	62473	61320	45955	45481	8988	36157	26103	406	3612	-14.1	11773	7680	3664	14955	848	4761	-19.3	13114	8677	3278	3639	576	4997	752	13638	8135	3622	7547	7542
meninges (iv-)	0.220694	0.362882	0.768233											13	HC	3	74536	63276	61993	59754	43063	41849	19513	23160	16227	420	3626	-32.1	16847	10179	4099	9311	937	4781	-35.9	18676	11222	3581	2549	645	5136	710	18545	10675	4166	5513	5496
skull	0.00092085	0.054927	0.0013167	0.346469										14	HC	4	90775	66709	65425	63561	43118	42346	16428	25986	19153	540	-285	-24.4	16613	9795	3391	11760	1142	-298	-33.4	18243	10626	2889	933	597	-190	855	17779	10087	3774	5177	5163
tibia	0.000148362	0.00667858	0.000955067	0.69543	8.44722e-07									15	CSD	4	85617	64814	63416	62270	43152	42380	9553	32428	24058	408	-250	-16.7	14349	8448	3263	13531	948	-263	-28.2	15600	9513	2538	1338	374	-148	793	14822	8716	3698	7065	6977
														16	CSD	4	93153	69093	67069	65301	42537	41506	9600	31485	22568	399	-202	1.28	11613	7111	2578	12753	908	-207	-6.42	12438	8392	2101	363	-125	798	12698	7579	2863		6780	6325
														17	HC	4	99853	70729	68825	65842	41980	41091	17990	23558	16010	346	-249	0	14483	8467	2870	8507	864	-267	-10.3	16042	9513	2516	895	341	-171	730	14822	9301	2915	5538	5520
bonferroni corrected p values																	spleen
	meninges (iv+)	blood	spleen	meninges (iv-)	skull	tibia								sample	group	cohort	events	cells	singlets	singlets	live CD45 iv+	CD11b- (lymphocytes)	CD11b+	NPs	CXCR2 MFI	CD62L MFI	CXCR4 MFI	CD44 MFI	Ly6G MFI	CD11b MFI	CXCR2	CXCR2 MFI	CD62L MFI	CXCR4 MFI	CD44 MFI	Ly6G MFI	CD11b MFI	CXCR4	CXCR2 MFI	CD62L MFI	CXCR4 MFI	CD44 MFI	Ly6G MFI	CD11b MFI	MO
meninges (iv+)					*	**								1	HC	1	65153	51191	48940	45886	44480	1406	3648	561	1386	1935	-99	14995	23706	7680	510	1429	2044	-108	15277	24334	7834	37	1227	2718	945	14720	19668	6173	444
blood	1		*											2	CSD	1	75450	57125	53976	49016	45230	3786	8830	5098	1376	2573	-71.9	12934	16004	4862	4960	1392	2599	-73.2	12993	16079	4862	391	1278	3352	788	13357	16652	4380	1043
spleen	1	0.0163393			*	*								3	CSD	1	86588	62540	59544	54335	42378	11957	6043	2669	1597	2529	-55.2	13701	19256	5774	2340	1712	2655	-64.2	14054	20089	5925	419	1541	3441	960	14383	19854	5676	919
meninges (iv-)	1	1	1											4	HC	1	76916	58549	54589	48942	41917	7025	3895	1201	1136	2922	-75.8	10435	21060	6321	1171	1150	2951	-77.1	10506	21060	6363	44	1134	3870	702	10945	21110	5912	328
skull	0.0138128	0.823904	0.0197506	1		****								5	HC	2	62218	50337	49532	47008	44972	2036	2803	334	1232	1046	-102	20089	14483	8775	311	1266	1095	-105	20280	15206	9034	27	1453	2519	597	22027	15171	8299	282
tibia	0.00222543	0.100179	0.014326	1	1.26708e-05									6	CSD	2	59607	48727	47680	45506	42726	2780	6781	4164	1322	1261	-122	21820	13053	6689	3958	1348	1268	-125	21975	13296	6762	328	1448	2514	755	22824	13114	6559	666
														7	CSD	2	61329	50668	49874	47689	45626	2063	5351	3161	1199	1421	-103	20764	14686	6502	3012	1223	1434	-105	20862	14926	6559	254	1397	3292	1034	22184	15277	6267	446
														8	HC	2	63712	52931	51451	47756	44575	3181	2893	319	1044	960	-109	21060	13764	8873	304	1069	970	-113	21160	13956	8993	16	1117	2414	1002	20813	14151	7496	309
														9	HC	3	68669	51151	49830	46824	44513	2311	2849	225	1302	916	-65.5	22448	13544	10087	218	1332	943	-66.8	22555	13544	10179	22	1582	2438	779	23041	11666	11666	253
														10	CSD	3	72929	52760	50372	45929	43715	2214	3038	954	1738	2013	-48.8	23482	12904	6349	926	1764	2048	-50.1	23538	13053	6349	155	1972	3132	723	24276	13732	6559	314
														11	CSD	3	68123	52101	50387	46029	43485	2544	3816	1638	1424	2266	-55.2	22502	11507	6545	1527	1462	2387	-59.1	22608	11719	6559	242	1658	3983	772	23427	11881	6474	384
														12	CSD	3	65453	52708	51102	47340	45204	2136	5267	1948	1345	1612	-46.2	21666	11273	6213	1269	1935	1804	-59.1	22987	12993	6733	299	1506	3259	862	22770	11299	6349	789
														13	HC	3	53338	45822	44086	40675	39197	1478	2516	341	1381	1099	-62.9	22608	13606	8081	329	1397	1152	-62.9	22770	13638	8081	41	1667	2514	812	23427	13828	8600	194
														14	HC	4	55809	46673	45037	42260	40608	1652	2434	190	1991	-345	-38.5	23206	15672	6926	178	2029	-348	-39.8	23316	15967	6972	17	1655	-265	722	22662	17946	9929	339
														15	CSD	4	61445	50983	49763	47266	44510	2756	6382	3664	1818	-320	-33.4	20862	12993	4547	3271	1910	-326	-37.2	21260	13388	4594	284	1928	-205	816	21614	12669	4821	554
														16	CSD	4	71848	58478	56083	53290	45579	7711	6593	3697	1987	-337	-20.5	21310	13606	4566	3234	2111	-344	-25.7	21666	14151	4547	346	2193	-158	1159	22395	13956	4594	1018
														17	HC	4	68447	54081	52268	47988	45275	2713	3665	581	2115	-414	-68.1	24104	15455	5103	565	2136	-414	-70.6	24276	15672	5082	29	2341	-269	1002	24508	15563	5812	346
																									Ab ran out; wasn't added to these samples
																	blood
														sample	group	cohort	events	cells	singlets	singlets	live CD45 iv+	CD11b- (lymphocytes)	CD11b+	NPs	CXCR2 MFI	CD62L MFI	CXCR4 MFI	CD44 MFI	Ly6G MFI	CD11b MFI	CXCR2	CXCR2 MFI	CD62L MFI	CXCR4 MFI	CD44 MFI	Ly6G MFI	CD11b MFI	CXCR4	CXCR2 MFI	CD62L MFI	CXCR4 MFI	CD44 MFI	Ly6G MFI	CD11b MFI	MO
														1	HC	1	77840	60741	60066	53050	52520	7016	13286	7241	2854	4082	-5.13	22079	25580	8600	7036	2888	4150	-5.13	22132	25824	8581	2600	2888	4150	-5.13	22132	25824	8581	849
														2	CSD	1	56581	49575	49265	47833	47213	1432	35174	32184	2457	3910	-41.1	21768	21871	7349	31861	2471	3934	-43.6	21820	21975	7365	8491	2777	4801	669	21871	21563	7817	1411
														3	CSD	1	57719	49419	48974	47337	46751	1637	38033	36813	2060	4643	-83.5	23594	21160	6588	36593	2064	4652	-83.5	23594	21210	6588	8533	2279	5737	805	24104	21060	6866	150
										sample excluded; see dissection notes				4	HC	1	60058	50410	50099	48538	47916	1561	33281	31436	1899	4924	-74.5	24046	24276	10435	31298	1902	4924	-74.5	24046	24334	10435	8649	2173	6545	992	25097	24566	10970	163
														5	HC	2	192646	96936	94062	84761	82963	9301	10987	5633	3107	4316	-89.9	27345	20666	13512	5486	3126	4389	-92.5	27541	20862	13544	1633	3170	5989	925	29588	20813	13669	596
														6	CSD	2	172358	52031	50074	45684	42755	4390	27700	25083	2544	4263	-91.2	20089	15782	8794	24961	2549	4272	-91.2	20137	15819	8794	3017	2718	6067	658	21923	15819	8973	716
														7	CSD	2	85984	50354	49377	46274	45752	3103	30103	25689	2405	4254	-99	21060	17988	8318	25602	2410	4254	-99	21060	17988	8336	4034	2534	6213	970	22608	18030	8467	2604
														8	HC	2	374475	55966	53115	44320	43389	8795	6902	3065	2524	4862	-80.9	21260	18030	10945	3041	2529	4882	-80.9	21360	18073	10945	509	2614	6896	1002	24046	17904	11197	576
														9	HC	3	81977	55179	53534	44915	44534	8619	5342	2526	1544	3246	-41.1	22184	10772	7663	2464	1555	3273	-42.4	22289	10846	7646	298	1709	4556	723	24104	10995	7731	357
														10	CSD	3	60324	50106	49354	46376	45981	2978	26309	24149	1529	4041	-57.8	21010	10133	5213	23933	1535	4057	-59.1	21060	10156	5213	2259	1808	5628	860	22555	10388	5313	312
														11	CSD	3	60621	49838	49223	47099	46473	2124	32867	31141	1448	4711	-78.4	20911	10506	5799	30920	1453	4721	-78.4	20961	10530	5812	2537	1674	6173	669	22395	10530	5824	382
														12	CSD	3	79345	51948	50840	45841	45061	4999	19037	16592	1924	2670	-68.1	21923	11171	6133	15976	1950	2728	-69.4	21975	11222	6107	1190	2148	4008	740	23594	11455	6281	408
														13	HC	3	69427	52958	51767	43862	43478	7905	7244	3652	1705	3800	-34.7	22237	10846	5812	3622	1709	3816	-34.7	22289	10870	5799	327	1899	4976	565	24218	11070	5925	370
														14	HC	4	79712	51854	51425	46975	46215	4450	5863	2872	1774	-429	-56.5	26010	12410	6015	2846	1777	-433	-57.8	26072	12438	6028	310	1968	-332	1095	26956	12904	5774	378
														15	CSD	4	71902	59659	59203	56998	56440	2205	23932	15828	1335	-377	-52.6	23206	12993	6631	15586	1342	-380	-52.6	23261	13053	6645	603	1421	-234	1163	23989	13204	6631	409
														16	CSD	4	65156	50742	50218	47040	46367	3178	31064	22586	1642	-374	-65.5	22289	13327	5976	22358	1652	-376	-65.5	22342	13357	6002	1463	1853	-255	893	23594	13764	6120	7023
														17	HC	4	170258	134283	132790	121953	121385	10837	13304	3539	1509	-283	-25.7	21260	13357	5039	3494	1518	-287	-27	21411	13357	5029	242	1798	-185	960	23371	13388	5191	114

## Sheet: WT_chemokines
Data from WT C57BL/6J mice used to examine chemokines, Figure S17
note; these data partially overlap with data in tabs "WT_HCvCSD", NVE_study
ELISA data:															Dilution
															correction
														CXCL12	CXCL12
											UNKN #	Sample ID	LOG	(pg/ml)	(pg/ml)
Study	New#	Old CC#	Weight (g)	Time Defeated	Time Bleed	time since lights off:	Time Blood Frozen	Time frozen - time bleed	Diaphram Cut	Notes
NP11	1	4323-L	29.8	-	10:14:00	74	13:27:00	03:13:00	10:30:00	sample was hemolysed; approach skeptically	1	Sample #1	3.06827	1170.23	1053.21
NP11	2	6647	27	09:00:00	10:57:00	117	13:27:00	02:30:00	11:01:00		2	Sample #2	2.5048	319.743	287.769
NP11	3	4323-R	30.3	-	10:36:00	96	13:27:00	02:51:00	10:41:00		3	Sample #3	2.62451	421.22	379.098
NP11	4	6646	28.4	09:10:00	11:12:00	132	13:27:00	02:15:00	-		4	Sample #4	2.88056	759.553	683.598
NP11	5	4322-L	-	-	10:50:00	110	13:27:00	02:37:00	10:52:00		5	Sample #5	2.6548	451.649	406.484
NP11	6	6649	27.7	09:20:00	11:23:00	143	13:27:00	02:04:00	11:35:00		6	Sample #6	2.66123	458.383	412.545
NP11	7	4322-R	27.7	-	11:06:00	126	13:27:00	02:21:00	11:08:00		7	Sample #7	2.62799	424.611	382.15
NP11	8	6650	27.2	09:30:00	11:34:00	154	13:27:00	01:53:00	11:37:00		8	Sample #8	2.58595	385.437	346.893
NP11	9	4321-L	27	-	12:07:00	187	13:27:00	01:20:00	12:16:00		9	Sample #9	2.64662	443.217	398.895
NP11	10	6651	25.9	09:40:00	11:47:00	167	13:27:00	01:40:00	11:53:00		10	Sample #10	2.71761	521.932	469.739
NP11	11	4321-R	27.5	-	12:16:00	196	13:27:00	01:11:00	12:24:00		11	Sample #11	2.87118	743.333	668.999
NP11	12	6648	27	09:50:00	12:01:00	181	13:27:00	01:26:00	12:40:00		12	Sample #12	2.83864	689.669	620.702
											13	Assay Cntrl	2.98138	958.039	958.039
											14	Assay Cntrl	2.98646	969.298	969.298
											15	Diluent Blank		1	1
											16	Buffer Blank		1	1
															CXCL1			CXCL2
												#	Sample ID	Log value	(pg/ml)		Log value	(pg/ml)
studyID	#	group	old CC#	cohort:	wound	weight	defeat time	RO time:	perfuse time:	spleen (mg):	dissection notes:
NP15	1	HC	8061-L	1	1	29.4		09:40:00	10:10:00	94.1		1	Plasma-1 NP15 2/13/20	1.75656	57.0905		2.00286	100.662
NP15	3	HC	8061-R	1	1	26		09:50:00	10:20:00	72		2	Plasma-3 NP15 2/13/20	1.76779	58.5851		2.01241	102.898
NP15	4	CSD	6389	1	1	27.2	08:40:00	10:10:00	10:40:00	72.9		3	Plasma-4 NP15 2/13/20	2.60076	398.809		2.79193	619.345
NP15	5	HC	8059-L	1	1	26.2		11:02:00	11:37:00	81.6		4	Plasma-5 NP15 2/13/20	1.87327	74.6906		2.10195	126.459
NP15	6	CSD	6390	1	3	28.7	08:50:00	10:20:00	10:51:00	80.8		5	Plasma-6 NP15 2/13/20	2.2457	176.078		2.42691	267.244
NP15	8	CSD	6391	1	4	29.8	09:00:00	10:28:00	11:04:00	93.7		6	Plasma-8 NP15 2/13/20	3.06813	1169.84		off curve high	>
NP15	9	CSD	8062	1	1	24.4	09:10:00	10:39:00	11:14:00	73.6		7	Plasma-9 NP15 2/13/20	2.03097	107.392		2.23671	172.467
NP15	10	CSD	8060	1	7	29.9	09:20:00	10:47:00	11:24:00	69.2		8	Plasma-10 NP15 2/13/20	2.98621	968.75		3.62564	4223.23
NP15	11	CSD	6392	2	5	26.9	08:25:00	09:55:00	10:40:00	79.5		9	Plasma-11 NP15 2/13/20	2.141	138.355		2.33272	215.14
NP15	12	HC	8063-L	2	1	26		09:10:00	09:40:00	68.1		10	Plasma-12 NP15 2/13/20	2.11237	129.529		2.3075	203.002
NP15	13	CSD	5695	2	1	26.3	08:35:00	10:03:00	10:35:00	64.5		11	Plasma-13 NP15 2/13/20	2.10445	127.19		2.30056	199.784
NP15	14	HC	8063-R	2	1	26.3		09:20:00	09:50:00	66		12	Plasma-14 NP15 2/13/20	1.74985	56.2149		1.99715	99.3469
NP15	15	HC	8064-L	2	1	26.2		09:30:00	10:00:00	70		13	Plasma-15 NP15 2/13/20	1.93211	85.5287		2.152	141.905
NP15	16	HC	8064-R	2	1	28.3		09:40:00	10:08:00	75.5		14	Plasma-16 NP15 2/13/20	2.02189	105.171		2.22888	169.387
NP15	17	CSD	6394	2	1	29.5	08:45:00	10:15:00	10:45:00	78		15	Plasma-17 NP15 2/13/20	1.91684	82.5741		2.13899	137.719
NP15	18	HC	8065-R	2	1	28.1		10:25:00	10:56:00	71		16	Plasma-18 NP15 2/13/20	2.21521	164.138		2.39912	250.678
NP15	19	CSD	6393	2	10	27.7	08:15:00		10:17:00	91	excluded based on behavior	17	Plasma-19 NP15 2/13/20	2.54358	349.605		2.72533	531.284
NP15	20	HC	8065-L	2	1	28.9			11:07:00	64.4	excluded based on behavior	18	Plasma-20 NP15 2/13/20	1.52363	33.3908		1.80173	63.3483
qPCR raw data:
CXCL2 Tibia Bone Marrow qPCR RSTS:											CXCL12 Tibia Bone Marrow qPCR RSTS:
											(3/20/20 qPCR)
Sample ID		TBP Ct	CXCL2 Ct
											Sample ID		TBP Ct	CXCL12 Ct
1		21.66	23.34
2		21.78	27.89								1		21.66	19.78
3		21.55	25.85								2		21.78	20.15
4		21.66	22.74								3		21.55	18.39
5		21.7	23.33								4		21.66	19.32
6		21.83	23.5								5		21.7	19.71
7		21.74	26.23								6		21.83	19.22
8		21.47	22.09								7		21.74	18.61
9		21.06	23.07								8		21.47	19.03
10		21.72	23.01								9		21.06	18.43
11		21.77	23.06								10		21.72	18.78
12		22.55	24.47								11		21.77	19.99
13		22.62	23.19								12		22.55	20.2
14		22.74	24.24								13		22.62	20.25
15		21.63	24.65								14		22.74	19.5
16		21.57	22.53								15		21.63	18.4
17		23.18	25.47								16		21.57	18.77
18		22.04	22.87								17		23.18	19.17
19		21.66	27.33								18		22.04	18.69
20		21.64	26								19		21.66	19.5
											20		21.64	19
											RT-		30.95	33.53
											H20 Blank		31.34	34.54
											Reagent Blank		31.31	33.63
CXCL12-CXCL2 Skull Bone Marrow qPCR RSTS:
Sample ID		TBP Ct	CXCL12 Ct	CXCL2 Ct
1		24.23	21.28	27.53
2		23.31	22.04	29.58
3		23.81	21.97	27.95
4		23.85	21.74	26.53
5		24.16	22.36	27.35
6		24.6	23.15	27.37
7		24.04	21.19	29.59
8		22.59	21.71	24.34
9		23.07	21.86	26.79
10		23.4	22.27	26.18
11		24.99	22.71	27.11
12		26.15	22.97	28.97
13		28.61	25.72	31.33
14		24.49	21.64	26.11
15		24.12	22.98	28.2
16		24.51	22.76	26.52
17		24.3	22.17	26.38
18		25.26	22.26	27.82
19		25.09	23.78	29.76
20		25.49	24.47	30.25
RT-		24.80??	31.83	31.48
H2O Blank		35.9	>40	34.76
Reagent Blk		34.57	34.43	33.14
Numbers in RED are most likely below detectable theshold
CXCL1 results are not presented because they are all too close to the dectabilty limit, i.e. below the sensitivity of this assay.
CXCL12 qPCR Rsts
2020-06-24												MOUSE:
												Sample ID:	SK Livers
LVR												DIV:
												Plt DATE:
ID	Ct (CXCL12)	Ct (TBP)										exp date:	2020-05-19
												qRT-PCR date:		2020-01-31
1	21.94	22.31										RNA date:		2020-01-30
2	20.69	22.07										cDNA date		2020-01-31
3	22.32	21.98										Dnased total RNA		No
4	22.77	22.84
5	20.78	22.77										SAMPLE #	TBP 2F/2R Ct	TBP 2F/2R	GROa 1F/1R Ct	GROa
6	20.77	22.54												(fg)		(fg)
7	18.56	22.08
8	19.74	22										1	21.66	1.42716	29.55	0.00326845
9	19.51	22.2										2	21.78	1.30451	32.55	0.000343958
10	19.85	21.8										3	21.55	1.54969	29.4	0.00365791
11	20.28	21.87										4	21.66	1.42716	27.35	0.0170381
12	20.73	22.22										5	21.7	1.38504	29.72	0.00287694
13	18.26	22.29										6	21.83	1.25657	29.4	0.00365791
14	18.06	22.18										7	21.74	1.34417	31.27	0.000898909
15	19.21	22.08										8	21.47	1.64536	28.12	0.00955968
												9	21.06	2.23663	28.94	0.00516616
RT-	30.05	26.74										10	21.72	1.36446	27.77	0.0124315
H2O Blank	>40											11	21.77	1.31431	29.8	0.00270929
Reagent Blank	36.14											12	22.55	0.732893	31.56	0.000723089
												13	22.62	0.695467	???	#VALUE!
Spleen												14	22.74	0.6357	29.3	0.00394301
												15	21.63	1.45958	28.42	0.00763238
ID	Ct (CXCL12)	Ct (TBP)										16	21.57	1.52665	29.06	0.00472123
												17	23.18	0.457259	29.25	0.00409379
3	27.42	21.65										18	22.04	1.07373	29.24	0.00412463
4	26.48	21.6										19	21.66	1.42716	31.28	0.000892188
5	26.8	21.32										20	21.64	1.44869	27.48	0.0154543
15	28.51	21.1
16	27.62	21.58										mean	21.8785
17	26.94	21.76										SD	0.505998
29	24.52	21.18										%CV	2.31277
30	25.52	21.14
31	25.6	21.15
32	26.84	20.87
33	26.98	21.21										SAMPLE #	ID			fg GROa/fg TBP
34	26.72	21.45
35	25.18	20.96										1				0.00229018
36	26.03	21.02										2				0.000263669
												3				0.00236042
RT-	28.84	29.41										4				0.0119385
H2O Blank	>40											5				0.00207715
Reagent Blank	36.14											6				0.00291103
												7				0.000668745
Ct values are the mean of duplicate amplifications												8				0.00581009
												9				0.0023098
												10				0.00911097
												11				0.00206137
												12				0.000986622
												13				#VALUE!
												14				0.00620263
												15				0.00522916
												16				0.00309254
												17				0.00895288
												18				0.00384141
												19				0.000625151
												20				0.0106677
												TBP Ct RT(-)	30.95
												CXCL1 Ct RT(-)	30.32
qPCR normalized and decoded for visualization:
2^(-dCt)										normalized for visualiziation
PC-2 samples										PC-2 samples
CXCL1 - liver			CXCL2 - liver							CXCL1 - liver			CXCL2 - liver			CXCL12 - liver
HC	CSD		HC	CSD						HC	CSD		HC	CSD		HC	CSD
1.39	0.99		0.03	0.03						0.0397143	0.0282857		0.075	0.075		0.0717974	0.144594
19.03*	34.54		0.06	0.2*							0.986857		0.15			0.0438912	0.0583176
2.81	8.4		0.11	0.01						0.0802857	0.24		0.275	0.025		0.220687	0.189474
2.22	17.27		0.04	0.08						0.0634286	0.493429		0.1	0.2		0.637313	0.266106
0.75	6.92		0.03	0.03						0.0214286	0.197714		0.075	0.075		0.358507	0.214653
0.65	20.25		0.01	0.02						0.0185714	0.578571		0.025	0.05		0.16725	0.156049
2.22	10.34		0.12	0.07						0.0634286	0.295429		0.3	0.175		0.907566
	0.95			0.03							0.0271429			0.075			0.406147
										0.0302361	*		0.346311			0.311757
NP-1 samples										NP-1 samples
			CXCL2 - spleen										CXCL2 - spleen
			HC	CSD									HC	CSD
			0.075363	0.00860863									0.188407	0.0215216
			0.0314674	0.0871715									0.0786684	0.217929
			0.0633725	0.0349152									0.158431	0.087288
			0.049721	0.144586									0.124303	0.361465
			0.0379436	0.15283									0.094859	0.382075
			0.0303955	0.125869									0.0759887	0.314674
			0.0301855										0.0754638
			0.0638133										0.159533
													0.130305
NP-15 samples										NP-15 samples
CXCL1 - tibia			CXCL2 - tibia			CXCL12 - tibia				CXCL1 - tibia			CXCL2 - tibia			CXCL12 - tibia
HC	CSD		HC	CSD		HC	CSD			HC	CSD		HC	CSD		HC	CSD
0.00421573	0.000572673		0.312083	0.0144779		3.68075	3.09513			0.210787	0.0286337		0.312083	0.0144779		0.245383	0.206342
0.00433426	0.0193704		0.0507658	0.473029		8.9383	5.06303			0.216713	0.968522		0.0507658	0.473029		0.595886	0.337535
0.00385247	0.00526263		0.323088	0.314253		3.97237	6.10504			0.192624	0.263132		0.323088	0.314253		0.264825	0.407002
0.00135265	0.00995751		0.0445016	0.650671		8.75435	5.42642			0.0676323	0.497875		0.0445016	0.650671		0.583623	0.361761
0.00193963	0.00424506		0.264255	0.248273		5.09824	6.19026			0.0969817	0.212253		0.264255	0.248273		0.339883	0.412684
0.0105985	0.0150928		0.353553	0.408951		9.44794	7.67411			0.529924	0.754638		0.353553	0.408951		0.629863	0.511608
0.00903663	0.00382586		0.123279	0.408951		9.38268	3.43426			0.451831	0.191293		0.123279	0.408951		0.625512	0.228951
0.0055627			0.514057	0.673617		6.9644	5.16941			0.278135			0.514057	0.673617		0.464294	0.344627
0.00680118	0.014885		0.562529	0.204476		10.1965	16.1112888*			0.340059	0.744248		0.562529	0.204476		0.679766
0.0174576	0.00127084		0.0486978	0.0196408		6.23332	4.46915			0.872881	0.0635421		0.0486978	0.0196408		0.415554	0.297943
										0.529109			0.395414			0.0347769	*
NP-15 samples										NP-15 samples
CXCL1 - tibia			CXCL2 - tibia			CXCL12 - tibia				CXCL1 - skull			CXCL2 - skull			CXCL12 - skull
HC	CSD		HC	CSD		HC	CSD			HC	CSD		HC	CSD		HC	CSD
			0.101532	0.0129581		7.72749	2.41162						0.203063	0.0259162		0.515166	0.160774
			0.0567199	0.156041		3.5801	4.31691						0.11344	0.312083		0.238673	0.287794
			0.109576	0.146604		3.4822	2.73208						0.219151	0.293209		0.232147	0.182139
			0.0213444	0.297302		7.21	1.84038						0.0426888	0.594604		0.480667	0.122692
			0.14161	0.0758872		9.06307	2.31338						0.283221	0.151774		0.604205	0.154225
			0.325335	0.145592		7.21	2.18859						0.650671	0.291183		0.480667	0.145906
			0.0591286	0.230047		2.20381	4.85678						0.118257	0.460094		0.146921	0.323785
			0.248273	0.151774		3.36359	7.4127						0.496546	0.303549		0.224239	0.49418
			0.169576	0.236514		8	4.37717						0.339151	0.473029		0.533333	0.291812
			0.036906	0.0392817		2.02792	2.47942						0.073812	0.0785633		0.135195	0.165294
													0.602782			0.0803327

## Sheet: WT_ROS
Data from WT C57BL/6J mice used to examine ROS, Figure S18
note; these data overlap with data in tab "WT_HCvCSD"
Dissection #	cohort	Group	Orig. CC#	defeat (start)	defeat (end)	RO inj	sac	weight (g)	spleen weight (mg)	wound score
1	1	CSD	3869	08:03:00	08:08:00	09:38:00	10:08:00		103	3
2	1	HC	7906.1			09:43:00	10:15:00		80	1
3	1	CSD	7909	08:13:00	08:18:00	09:48:00	10:20:00		164	10
4	1	HC	7906.2			09:53:00	10:26:00	26.1	93	1
5	1	CSD	7908	08:23:00	08:28:00	09:58:00	10:32:00	25	108	8
6	1	CSD	3868	08:28:00	08:33:00	10:03:00	10:38:00	22	83	1
[7]	2	CSD + 16h	3885	05:30:00	05:35:00	09:08:00	09:38:00	29.7		6	kit failed; flow data unavailable
[8]	2	HC	8167.1			09:13:00	09:43:00	33.6		1
[9]	2	CSD + 16h	3886	05:40:00	05:45:00	09:18:00	09:49:00	32.9		10
[10]	2	HC	3874.2			09:23:00	09:54:00	27.9		1
7	3	HC	6249-L			09:55:00	10:25:00	27.2	74	1
8	3	CSD	6343			08:00:00	10:07:00	27.9	89	8
9	3	HC	6249-R				10:35:00	27.9	53	1
10	3	CSD	6344			08:12:00	10:15:00	29	82	1
11	4	HC	6242-L			09:10:00	09:40:00	31.8	87	1
12	4	CSD	6343	08:00:00	08:05:00	09:30:00	10:00:00	27.6	78	4
13	4	HC	6242-R			09:20:00	09:50:00	29.1	75	1
meninges
Sample #	Cohort	Group	neut ROS MFI
4	1	HC	1266													scaled
2	1	HC	1615		4	1	HC		93	1	58211	18990	18919	32.5007	1266	7331.04
9	3	HC	5976		2	1	HC		80	1	33543	9329	9287	27.6868	1615	9352
7	3	HC	8639		1	1	CSD		103	3	81343	31222	31089	38.2196	634	3671.31
11	4	HC	4903		5	1	CSD		108	8	68624	34993	34891	50.8437	1147	6641.95
13	4	HC	7142		3	1	CSD		164	10	75462	31186	30226	40.0546	1216	7041.51
1	1	CSD	634		6	1	CSD		83	1	189666	87849	87654	46.2149	1307	7568.46
5	1	CSD	1147
3	1	CSD	1216
6	1	CSD	1307		1440.5	1076		1258.25
8	3	CSD	7253
10	3	CSD	8873		6665	7907.33		7286.17		5.79071
12	4	CSD	7596
blood
Sample #	Cohort	Group	neut ROS MFI						scaled
4	1	HC	171				236.4		2021.04	4	1	HC
2	1	HC	232				2794		2742	2	1	HC
7	3	HC	3345
9	3	HC	4692
11	4	HC	1143				11.819
13	4	HC	1389
5	1	CSD	181						2139.23	5	1	CSD
3	1	CSD	273						3226.57	6	1	CSD
6	1	CSD	325						3841.16	3	1	CSD
1	1	CSD								1	1	CSD
10	3	CSD	3132
8	3	CSD	4781
12	4	CSD	1076

## Sheet: WT_IFNARflow
Data from WT C57BL/6J mice used to examine IFNAR+ neuts, Figure S21, 7D
Key	Cohort	New CC #	Group	Time of final defeat	sleep box 1	RO inj (CD45-FITC)	Sleep box 2	Perfusion time	Dissection weight (g)	Spleen weight (g)	Wound Score
1	1	3966-a	HC		07:25:00	07:28:00	07:53:00	07:58:00	29.4	79.5	1
2	1	3966-b	HC		07:41:00	07:44:00	08:09:00	08:14:00	26.4	78.4	1
3	1	3442	CSD	06:30:00	07:57:00	08:00:00	08:25:00	08:30:00	28.2	83.3	5
4	1	3443	CSD	06:46:00	08:13:00	08:16:00	08:41:00	08:46:00	27	109.9	5
5	1	3964-a	HC		08:29:00	08:32:00	08:57:00	09:02:00	28.6	71.6	1
6	1	3444	CSD	07:18:00	08:45:00	08:48:00	09:13:00	09:18:00	27.8	82.2	2
7	1	3965	CSD	07:34:00	09:01:00	09:04:00	09:29:00	09:34:00	27.4	78.1	3
8	1	3964-b	HC		09:17:00	09:20:00	09:45:00	09:50:00	26.6	65.3	1
9	1	3447-a	HC		09:33:00	09:36:00	10:01:00	10:06:00	29.9	82.2	1
10	1	3445	CSD	08:22:00	09:49:00	09:52:00	10:17:00	10:22:00	-	86	2
11	1	3446	CSD	08:38:00	10:05:00	10:08:00	10:33:00	10:38:00	-	75.6	4
12	1	3447-b	HC		10:21:00	10:24:00	10:49:00	10:54:00	29.2	82.4	1
21	2	5565-A	HC		07:55:00	07:58:00	08:23:00	08:28:00	31.5	81	1
22	2	5565-B	HC		08:13:00	08:16:00	08:41:00	08:46:00	27.3	84	1
23	2	4244	CSD	07:04:00	08:31:00	08:34:00	08:59:00	09:04:00	30.3	111.5	3
24	2	4245	CSD	07:22:00	08:49:00	08:52:00	09:17:00	09:22:00	29.1	79	2
25	2	5564-A	HC		09:07:00	09:10:00	09:35:00	09:40:00	29.5	103.1	1
26	2	4246	CSD	07:58:00	09:25:00	09:28:00	09:53:00	09:58:00	26.6	77.5	4
27	2	4247	CSD	08:16:00	09:43:00	09:46:00	10:11:00	10:16:00	28.5	99.7	8
28	2	5564-B	HC		10:01:00	10:04:00	10:29:00	10:34:00	28.6	80.7	2
numbers 13-20 were used for an unrelated study
blood
Sample	cohort	Group	CD45	IFNARn	IFNARn/CD11b	IFNARn/CD11b/cMOs	IFNARn/CD11b/NP	IFNARn/lympho	IFNARp	IFNARp/CD11b	IFNARp/CD11b/cMOs	IFNARp/CD11b/cMOs/IFNARhi	IFNARp/CD11b/cMOs/IFNARlo	IFNARp/CD11b/NP	IFNARp/CD11b/NP/IFNARhi	IFNARp/CD11b/NP/IFNARlo	IFNARp/lympho	IFNARp/lympho/IFNARhi	IFNARp/lympho/IFNARlo	IFNARncMOs_Ly6C_MFI	IFNARncMOs_CD11b_MFI	IFNARncMOs_CD45_MFI	IFNARnNP_Ly6C_MFI	IFNARnNP_Ly6G_MFI	IFNARnNP_CD11b_MFI	IFNARnNP_CD45_MFI	IFNARnNP_FSC_MFI	IFNARnNP_SSC_MFI	IFNARn/lympho_CD45_MFI	IFNARn/lympho_FSC_MFI	IFNARpcMOs/IFNARhi_IFNAR_MFI	IFNARpcMOs/IFNARhi_Ly6C_MFI	IFNARpcMOs/IFNARhi_CD11b_MFI	IFNARpcMOs/IFNARhi_CD45_MFI	IFNARpcMOs/IFNARlo_IFNAR_MFI	IFNARpcMOs/IFNARlo_Ly6C_MFI	IFNARpcMOs/IFNARlo_CD11b_MFI	IFNARpcMOs/IFNARlo_CD45_MFI	IFNARpNP/IFNARhi_IFNAR_MFI	IFNARpNP/IFNARhi_Ly6C_MFI	IFNARpNP/IFNARhi_Ly6G_MFI	IFNARpNP/IFNARhi_CD11b_MFI	IFNARpNP/IFNARhi_CD45_MFI	IFNARpNP/IFNARhi_FSC_MFI	IFNARpNP/IFNARhi_SSC_MFI	IFNARpNP/IFNARlo_IFNAR_MFI	IFNARpNP/IFNARlo_Ly6C_MFI	IFNARpNP/IFNARlo_Ly6G_MFI	IFNARpNP/IFNARlo_CD11b_MFI
1	1	HC	6717	440	42	1	0	397	6184	1043	73	1	72	610	278	332	5117	87	5030	529000	40789	8755	0	0	0	0	0	0	18415	802000	48992	1330000	92357	101034	2398	795000	46025	81570	61667	160715	453000	17225	76929	1250000	2450000	11820	145331	551000	30921
2	1	HC	2896	314	26	0	0	285	2542	497	16	1	15	224	45	179	2020	35	1985	0	0	0	0	0	0	0	0	0	14488	732000	34070	421000	6606	104588	1446	709000	48242	89222	69982	179602	449000	29812	85309	1220000	2340000	4798	148903	532000	41201
3	1	CSD	1568	153	2	0	0	151	1393	547	7	0	7	431	147	284	837	16	821	0	0	0	0	0	0	0	0	0	11075	749000	0	0	0	0	2422	971000	39844	62373	55393	178359	490000	22963	86793	1240000	2490000	6848	159603	625000	44207
4	1	CSD	4441	107	9	0	1	98	4322	3184	67	1	66	2916	1194	1722	1131	53	1078	0	0	0	160715	549000	75852	67039	1250000	2600000	11660	757000	136433	1030000	41478	64110	2310	908000	40517	56468	67802	175288	468000	18026	82702	1260000	2400000	8738	153626	621000	35802
5	1	HC	4904	345	33	0	0	311	4501	964	32	0	32	608	195	413	3519	55	3464	0	0	0	0	0	0	0	0	0	14394	755000	0	0	0	0	2645	829000	45411	80176	63647	165815	411000	17169	79900	1200000	2450000	6601	138925	544000	30819
6	1	CSD	3533	179	9	0	1	170	3325	1111	20	0	20	838	410	428	2192	55	2137	0	0	0	165815	575000	42321	48081	1150000	1980000	13013	751000	0	0	0	0	2665	593000	44356	73562	81738	185306	413000	14750	73309	1280000	2290000	5474	152563	608000	34512
7	1	CSD	1360	105	7	0	0	98	1246	262	2	0	2	195	82	113	979	21	958	0	0	0	0	0	0	0	0	0	11887	791000	0	0	0	0	3900	731000	31861	59042	68883	180854	429000	17909	62373	1210000	2310000	9154	151508	563000	34512
8	1	HC	3275	361	7	0	0	354	2890	377	8	0	8	207	162	45	2500	41	2459	0	0	0	0	0	0	0	0	0	1576	763000	0	0	0	0	4329	521000	14561	61102	115961	173471	213688	12568	69383	1250000	2270000	11820	143329	490000	38404
9	1	HC	3324	314	25	0	2	288	2986	1066	19	0	19	774	224	550	1905	19	1886	0	0	0	116025	229880	19556	48743	1130000	1310000	1908	746000	0	0	0	0	3748	734000	42179	101384	63647	161834	386257	25600	95271	1210000	2380000	5384	147361	486000	46804
10	1	CSD	3002	242	34	1	1	207	2725	1089	38	0	38	797	170	627	1619	16	1603	776000	55948	77461	232292	581000	39578	104588	1060000	1140000	6207	740000	0	0	0	0	2339	918000	37768	84141	71324	169306	390318	19556	83851	1160000	2250000	5519	147361	521000	42038
11	1	CSD	1290	55	5	0	0	50	1230	525	1	0	1	452	160	292	698	7	691	0	0	0	0	0	0	0	0	0	9092	745000	0	0	0	0	3106	967000	39978	100338	58261	170485	432000	17393	85604	1360000	3010000	7588	153093	536000	31335
12	1	HC	2031	111	15	0	0	96	1899	287	1	0	1	165	27	138	1605	20	1585	0	0	0	0	0	0	0	0	0	14023	742000	0	0	0	0	20652	283267	1825	137488	47625	153093	393050	21574	87093	1340000	2570000	5223	143827	491000	42892
21	2	HC	9538	127	5	0	0	121	9380	1095	87	1	86	483	372	111	8251	88	8163	0	0	0	0	0	0	0	0	0	15671	713000	19807	527000	29893	70830	3638	641000	17817	71811	74839	159603	369143	19546	96596	1190000	2920000	9717	137488	565000	40824
22	2	HC	11861	324	9	0	0	314	11430	1328	59	0	59	623	313	310	10035	107	9928	0	0	0	0	0	0	0	0	0	16735	711000	0	0	0	0	3831	659000	21098	63019	47754	146343	417000	24599	88915	1170000	2630000	8865	123486	493000	41525
23	2	CSD	6774	123	4	0	0	119	6607	3184	69	1	68	2698	1525	1173	3397	26	3371	0	0	0	0	0	0	0	0	0	4969	636000	25781	325617	4264	180227	3114	656000	25183	63453	45838	139892	397182	27387	86793	1190000	2540000	11548	122633	491000	42671
24	2	CSD	9233	149	5	0	1	144	9037	3920	165	0	165	3235	1880	1355	5075	44	5031	0	0	0	62160	190529	28708	48577	840000	2590000	18053	740000	0	0	0	0	3586	677000	21739	61523	49077	130523	356498	25695	91720	1230000	2730000	9748	110538	452000	44301
25	2	HC	10940	93	5	0	0	88	10812	4613	245	0	245	3920	2587	1333	6158	60	6098	0	0	0	0	0	0	0	0	0	19352	735000	0	0	0	0	3556	795000	22179	82988	57840	148387	335990	23710	100686	1200000	2600000	9564	128727	463000	43110
26	2	CSD	6506	187	3	0	0	184	6241	2147	23	0	23	1791	653	1138	4071	49	4022	0	0	0	0	0	0	0	0	0	11254	723000	0	0	0	0	4339	721000	23710	68908	42963	142339	427000	25781	77195	1210000	2740000	8950	124344	505000	38271
27	2	CSD	9125	137	6	0	0	131	8937	4174	62	0	62	3794	2041	1753	4745	48	4697	0	0	0	0	0	0	0	0	0	4190	621000	0	0	0	0	4507	752000	29592	87394	47106	154160	413000	21885	85016	1210000	2540000	9779	133728	491000	34803
28	2	HC	11559	167	14	0	0	153	11345	5119	139	2	137	4337	1876	2461	6187	60	6127	0	0	0	0	0	0	0	0	0	12436	721000	24764	302646	1365	202126	3648	692000	20544	76139	46468	138445	407000	22931	92996	1180000	2670000	8727	121787	505000	36371
tibia
Sample	cohort	Group	CD45	IFNARn	IFNARn/CD11b	IFNARn/CD11b/cMOs	IFNARn/CD11b/NP	IFNARn/lympho	IFNARp	IFNARp/CD11b	IFNARp/CD11b/cMOs	IFNARp/CD11b/cMOs/IFNARhi	IFNARp/CD11b/cMOs/IFNARlo	IFNARp/CD11b/NP	IFNARp/CD11b/NP/IFNARhi	IFNARp/CD11b/NP/IFNARlo	IFNARp/lympho	IFNARp/lympho/IFNARhi	IFNARp/lympho/IFNARlo	IFNARncMOs_Ly6C_MFI	IFNARncMOs_CD11b_MFI	IFNARncMOs_CD45_MFI	IFNARnNP_Ly6C_MFI	IFNARnNP_Ly6G_MFI	IFNARnNP_CD11b_MFI	IFNARnNP_CD45_MFI	IFNARnNP_FSC_MFI	IFNARnNP_SSC_MFI	IFNARn/lympho_CD45_MFI	IFNARn/lympho_FSC_MFI	IFNARpcMOs/IFNARhi_IFNAR_MFI	IFNARpcMOs/IFNARhi_Ly6C_MFI	IFNARpcMOs/IFNARhi_CD11b_MFI	IFNARpcMOs/IFNARhi_CD45_MFI	IFNARpcMOs/IFNARlo_IFNAR_MFI	IFNARpcMOs/IFNARlo_Ly6C_MFI	IFNARpcMOs/IFNARlo_CD11b_MFI	IFNARpcMOs/IFNARlo_CD45_MFI	IFNARpNP/IFNARhi_IFNAR_MFI	IFNARpNP/IFNARhi_Ly6C_MFI	IFNARpNP/IFNARhi_Ly6G_MFI	IFNARpNP/IFNARhi_CD11b_MFI	IFNARpNP/IFNARhi_CD45_MFI	IFNARpNP/IFNARhi_FSC_MFI	IFNARpNP/IFNARhi_SSC_MFI	IFNARpNP/IFNARlo_IFNAR_MFI	IFNARpNP/IFNARlo_Ly6C_MFI	IFNARpNP/IFNARlo_Ly6G_MFI	IFNARpNP/IFNARlo_CD11b_MFI
1	1	HC	21109	17251	10462	506	9227	6735	3256	1617	325	2	323	732	26	706	1598	33	1565	790000	22440	43552	95601	346695	11794	38401	1200000	1660000	20958	854000	39704	593000	6371	54195	3818	889000	19240	52731	82782	116025	133728	24445	51659	952000	1800000	3748	93964	357742	11756
2	1	HC	22916	18832	13542	714	11750	5235	3482	2198	559	1	558	993	31	962	1242	22	1220	784000	24933	45838	108643	350339	15580	43110	1200000	1790000	6598	851000	24005	531000	45411	40410	3931	931000	21574	54195	42271	127838	341896	19878	46309	989000	1970000	3738	105678	335990	14237
3	1	CSD	30196	24508	20145	704	17914	4315	4946	3332	1215	4	1211	1221	22	1199	1559	10	1549	531000	22220	25954	78807	295356	15937	22778	1190000	1760000	2140	866000	132572	343089	18085	29692	4317	795000	19366	28805	52836	75877	251647	11282	22179	1150000	1910000	3594	69145	337163	15430
4	1	CSD	29447	24403	18941	871	16600	5424	4230	2961	814	3	811	1513	28	1485	1210	11	1199	540000	27899	31023	120946	313374	16838	34103	1190000	1660000	1479	872000	150142	429000	31649	17876	4340	915000	14283	39864	48685	130072	191193	26113	35760	890000	1530000	3565	99992	398570	12770
5	1	HC	21102	16538	9160	267	7740	7308	3941	2331	650	5	645	1189	30	1159	1577	32	1545	546000	18562	43257	91720	275485	13788	48081	1140000	1440000	25695	864000	93697	709000	17450	52371	4271	874000	18744	58840	52670	111306	278378	9316	46468	1070000	1690000	3849	93317	341896	11535
6	1	CSD	28371	23714	16633	828	14278	7016	3935	1962	475	1	474	838	22	816	1908	18	1890	757000	25770	36743	78807	310116	16354	25867	1170000	1700000	2216	860000	25063	1450000	20742	84141	3798	795000	20674	38794	54872	80731	292286	18502	16354	1030000	1770000	3622	79900	347905	19813
7	1	CSD	28195	23031	15817	972	14084	7174	4315	2158	514	4	510	1188	22	1166	2103	24	2079	807000	21787	39192	99647	327894	14845	39864	1190000	1790000	2012	857000	39580	689000	10760	25954	3798	871000	15430	42094	80197	110538	283267	14893	48743	986000	1810000	3670	95931	366578	13877
8	1	HC	22506	18050	9251	699	7012	8750	3768	1877	242	2	240	891	19	872	1839	43	1796	859000	21644	62373	106412	355257	17507	61523	1170000	1700000	20750	831000	71324	488000	24851	61102	3622	795000	16838	66579	115961	174075	429000	22220	67501	1060000	1900000	3963	103867	379583	14941
9	1	HC	25669	19990	13668	307	12247	6275	5043	3169	1076	3	1073	1196	51	1145	1821	44	1777	514000	18502	38532	97266	296387	16040	45838	1180000	1710000	23869	847000	251263	1060000	20539	80176	4447	931000	18623	54195	42536	115624	297421	12097	53641	1170000	1970000	3921	98280	283267	15086
10	1	CSD	28665	23137	16421	412	13884	6662	4837	2780	967	0	967	1126	28	1098	1998	22	1976	585000	19684	34335	104588	301593	17793	39999	1190000	1800000	3566	849000	0	0	0	0	4447	924000	17225	45838	44726	135126	290257	20272	44604	1090000	1850000	3670	103867	346695	17281
11	1	CSD	33150	28626	22401	1150	19752	6190	3867	2455	775	1	774	1169	22	1147	1345	17	1328	689000	20472	33192	114430	298458	16302	39728	1190000	1750000	1344	828000	23064	1140000	21084	36868	3911	937000	16407	43701	54014	123059	230681	14702	44452	940000	1840000	3632	109397	345489	14797
12	1	HC	27058	21296	14664	481	12099	6583	4996	2891	1012	0	1012	1183	33	1150	2042	21	2021	650000	20472	49245	102796	302646	15834	54009	1190000	1680000	22031	855000	0	0	0	0	4411	915000	18683	64331	79187	125208	333657	20674	62160	1090000	1720000	3719	99304	337163	15184
21	2	HC	34505	32060	15331	733	13681	16689	1486	740	259	0	259	229	11	218	718	18	700	793000	19098	103151	96596	365303	25523	92675	1200000	1980000	2083	808000	0	0	0	0	5196	924000	13312	120528	94943	161274	493000	34921	110157	1160000	2480000	5702	100338	416000	27852
22	2	HC	31420	28592	15590	779	13716	12955	1739	713	255	0	255	144	8	136	1001	18	983	779000	20340	105678	90151	349120	25609	94943	1160000	1950000	7215	834000	0	0	0	0	5165	832000	9534	110538	56468	168134	441000	21739	77728	1190000	2060000	5088	90151	382238	28420
23	2	CSD	33755	30513	21859	1114	19734	8613	2085	1074	414	1	413	318	11	307	965	3	962	793000	20681	106412	94615	310116	25523	90775	1170000	1910000	4711	878000	110921	1420000	23869	106044	5165	899000	13978	122633	97603	246447	429000	37626	93317	1190000	1810000	5913	92675	390318	25954
24	2	CSD	33002	30110	19252	1237	16843	10808	1704	733	228	2	226	250	12	238	938	10	928	784000	18599	106780	84431	317772	25015	95931	1180000	1880000	6680	854000	94289	338340	4895	78807	5058	818000	12721	118051	87696	168134	256957	23710	89840	1210000	1970000	5321	85604	387606	28902
25	2	HC	35196	32115	23431	1052	21094	8637	1889	1005	263	0	263	426	13	413	851	17	834	832000	17817	108268	99992	345489	28902	100686	1170000	2010000	7327	846000	0	0	0	0	5227	915000	8810	124775	53093	108643	371726	29196	97266	1180000	1870000	5634	95931	433000	31658
26	2	CSD	31192	29036	13942	581	12549	15053	1359	798	380	0	380	210	10	200	535	22	513	668000	18173	94943	88609	299500	22179	81010	1190000	1740000	2089	845000	0	0	0	0	5369	850000	15366	117643	68436	118871	310116	24272	89531	1120000	1650000	5550	89222	371726	23395
27	2	CSD	30754	27809	18322	552	16708	9437	2051	1325	865	3	862	164	13	151	697	13	684	557000	22402	103509	91404	225916	21028	78807	1170000	1600000	4521	891000	63672	614000	22253	135126	5434	801000	22855	139408	82988	134192	294329	19611	79079	1210000	1680000	5824	89840	287241	22778
28	2	HC	33657	30541	20962	955	18624	9539	1953	1068	423	1	422	280	28	252	844	20	824	697000	17699	99992	86494	326753	26217	93964	1200000	1940000	13887	856000	36743	1150000	30401	161274	5119	856000	15518	125643	78536	251647	395800	28805	101384	1220000	2060000	5337	90775	429000	29692
skull
Sample	cohort	Group	CD45	IFNARn	IFNARn/CD11b	IFNARn/CD11b/cMOs	IFNARn/CD11b/NP	IFNARn/lympho	IFNARp	IFNARp/CD11b	IFNARp/CD11b/cMOs	IFNARp/CD11b/cMOs/IFNARhi	IFNARp/CD11b/cMOs/IFNARlo	IFNARp/CD11b/NP	IFNARp/CD11b/NP/IFNARhi	IFNARp/CD11b/NP/IFNARlo	IFNARp/lympho	IFNARp/lympho/IFNARhi	IFNARp/lympho/IFNARlo	IFNARncMOs_Ly6C_MFI	IFNARncMOs_CD11b_MFI	IFNARncMOs_CD45_MFI	IFNARnNP_Ly6C_MFI	IFNARnNP_Ly6G_MFI	IFNARnNP_CD11b_MFI	IFNARnNP_CD45_MFI	IFNARnNP_FSC_MFI	IFNARnNP_SSC_MFI	IFNARn/lympho_CD45_MFI	IFNARn/lympho_FSC_MFI	IFNARpcMOs/IFNARhi_IFNAR_MFI	IFNARpcMOs/IFNARhi_Ly6C_MFI	IFNARpcMOs/IFNARhi_CD11b_MFI	IFNARpcMOs/IFNARhi_CD45_MFI	IFNARpcMOs/IFNARlo_IFNAR_MFI	IFNARpcMOs/IFNARlo_Ly6C_MFI	IFNARpcMOs/IFNARlo_CD11b_MFI	IFNARpcMOs/IFNARlo_CD45_MFI	IFNARpNP/IFNARhi_IFNAR_MFI	IFNARpNP/IFNARhi_Ly6C_MFI	IFNARpNP/IFNARhi_Ly6G_MFI	IFNARpNP/IFNARhi_CD11b_MFI	IFNARpNP/IFNARhi_CD45_MFI	IFNARpNP/IFNARhi_FSC_MFI	IFNARpNP/IFNARhi_SSC_MFI	IFNARpNP/IFNARlo_IFNAR_MFI	IFNARpNP/IFNARlo_Ly6C_MFI	IFNARpNP/IFNARlo_Ly6G_MFI	IFNARpNP/IFNARlo_CD11b_MFI
1	1	HC	25215	24387	12154	1252	9192	12070	721	546	15	3	12	354	95	259	170	49	121	886000	23887	58437	125643	390318	19556	59245	1200000	1790000	25183	883000	84911	557000	34743	57642	9647	905000	30311	69383	44585	127396	365303	9885	54380	1110000	1940000	12619	120528	401000	11105
2	1	HC	28292	26931	16857	2063	12721	9920	1213	1010	27	5	22	778	183	595	191	45	146	847000	26199	53641	126955	374326	26548	54009	1190000	1920000	24682	917000	85181	638000	16302	46468	10785	505000	12770	71319	45291	140866	369143	13966	64774	1160000	2140000	12104	131431	413000	20742
3	1	CSD	30300	29641	18077	1589	14652	11422	571	424	28	4	24	260	59	201	141	34	107	739000	22147	46786	122633	383573	26373	53093	1180000	1850000	22703	925000	26826	532000	11246	58437	9563	801000	11869	56275	52174	137488	374326	13877	60063	1250000	2200000	11715	118460	404000	18806
4	1	CSD	20813	20418	14787	853	11333	5563	339	264	9	3	6	160	40	120	71	17	54	677000	21503	54754	137012	339521	20539	56275	1200000	1640000	18660	922000	48992	497000	35683	52731	10596	768000	5068	59042	52174	135595	204956	16784	45994	985000	1830000	12962	125208	330187	13439
5	1	HC	20553	19744	9575	904	7196	10092	716	564	12	1	11	471	92	379	144	56	88	760000	18867	55509	100338	326753	14608	49414	1190000	1650000	25867	911000	98273	1650000	22002	52192	10229	798000	15086	89531	38602	106412	314468	8487	54942	1190000	1860000	12770	97603	338340	9854
6	1	CSD	14655	14257	7646	646	5937	6546	345	258	4	0	4	218	48	170	83	34	49	824000	20742	69383	112857	335990	17337	61734	1180000	1560000	28515	923000	0	0	0	0	11307	486000	37768	108268	37065	133265	340706	14237	69622	1230000	1920000	11785	120528	364032	12020
7	1	CSD	24944	24286	13051	855	10727	11140	575	403	10	7	3	302	57	245	166	39	127	815000	22220	65897	111691	398570	18144	60269	1170000	1770000	28420	918000	38844	928000	17393	66123	11961	818000	32720	62803	45149	132345	391682	11682	67967	1180000	1910000	12619	112857	416000	11645
8	1	HC	12783	12314	6237	741	4517	6024	433	331	10	1	9	284	187	97	99	28	71	747000	22514	87093	113248	369143	15937	62803	1070000	1430000	33988	878000	24378	896000	82564	133728	9933	509000	22002	104227	67802	130976	153093	26901	57444	976000	2380000	14351	117236	112467	11608
9	1	HC	21429	20621	9102	593	6938	11434	739	506	22	4	18	413	164	249	226	78	148	812000	18382	70344	106044	383573	13569	57052	1120000	1530000	32306	891000	23135	719000	20140	79352	9789	711000	25098	103867	52504	119283	134658	18442	58437	1030000	2210000	12033	120528	374326	11246
10	1	CSD	28292	27709	13709	876	10842	13858	480	279	15	1	14	149	36	113	196	48	148	896000	19878	56275	111306	386257	15530	49923	1160000	1720000	23790	918000	23784	630000	29517	105314	9315	694000	14283	46946	59562	123914	408000	18203	61312	1100000	2330000	12140	111306	313374	11571
11	1	CSD	29044	28416	18561	1121	15054	9745	550	335	14	3	11	236	49	187	211	63	148	801000	21362	57840	118460	406000	15233	53093	1190000	1740000	28229	925000	72233	514000	21362	69622	10350	659000	12097	73057	39088	137012	424000	13058	68201	1240000	2030000	11374	121787	376945	11282
12	1	HC	25544	24950	11112	806	8897	13743	503	301	10	0	10	201	29	172	196	44	152	790000	19813	62588	108268	379583	13268	56468	1210000	1740000	28515	907000	0	0	0	0	9261	944000	7169	80176	48685	141355	375633	11390	62160	1230000	1940000	11855	109397	399962	8306
21	2	HC	33716	31080	13550	1402	10089	17429	2418	2373	10	1	9	2270	575	1695	45	19	26	795000	24682	120946	110538	439000	41808	110921	1180000	1900000	40547	849000	58638	326753	5073	113248	14253	561000	21739	162962	53641	122633	420000	25695	119697	1220000	2160000	18294	111691	481000	35518
22	2	HC	33287	32594	16523	1534	12874	15959	620	555	6	1	5	468	117	351	64	40	24	765000	24848	111306	109397	443000	43552	112079	1160000	1980000	46786	877000	65221	429000	3088	86494	14069	553000	3341	146343	66351	134192	401000	27665	123914	1140000	2170000	17069	116025	503000	37372
23	2	CSD	34038	33671	17933	1521	14475	15623	312	260	3	0	3	195	28	167	51	21	30	795000	22105	110921	104588	378262	38663	98961	1170000	1920000	35398	918000	0	0	0	0	21309	991000	46309	204956	62373	139408	430000	26571	104588	1130000	2010000	15620	114827	419000	32636
24	2	CSD	34297	33573	15260	1440	11797	18208	639	581	1	0	1	512	74	438	57	33	24	750000	19873	105678	106412	384913	37372	104950	1190000	1870000	40824	878000	0	0	0	0	19417	747000	11773	77728	49414	123059	433000	28420	117236	1230000	2320000	16957	106780	430000	30504
25	2	HC	36671	35995	22655	1503	19003	13245	587	555	5	1	4	510	79	431	31	14	17	787000	19417	102087	116831	394422	34921	99304	1190000	1880000	39728	875000	47429	360245	31233	74326	15671	502000	25015	91404	53275	133265	432000	25781	103867	1210000	2150000	17525	117643	436000	28805
26	2	CSD	30789	30121	14176	1209	10867	15849	606	546	8	1	7	416	92	324	60	30	30	755000	21595	116025	99304	394422	33758	95601	1180000	1820000	35278	894000	94615	1230000	26751	147874	16194	771000	17641	202830	49923	120112	439000	25015	105678	1190000	2000000	17182	99647	427000	29000
27	2	CSD	35016	34349	18954	1869	15036	15277	557	495	4	0	4	409	45	364	59	23	36	747000	22778	128727	123059	332496	35881	100686	1200000	1810000	22855	920000	0	0	0	0	11773	417000	21885	114430	44000	137966	350339	25523	107150	1230000	1980000	15930	120946	397182	31233
28	2	HC	35154	34685	19652	1705	15843	14937	400	355	9	1	8	302	60	242	43	26	17	815000	22031	116025	110538	401000	36743	101034	1200000	1890000	43552	860000	40272	977000	12237	118460	13797	874000	17817	138925	58237	123914	332496	25267	106412	1200000	2070000	16301	115225	455000	31873
[truncated: 9 more columns]

## Sheet: LysM_IFNAR
Data from IFNAR-treated LysMgfp/+ mice (cross between LysMgfp/gfp and C57BL/6J mice) used for Figures S22, Figure 8B-E
																SOCIAL INTERACTION									SOCIAL INTERACTION			OPEN FIELD										USM		Men IHC						sqrt transformed
USM marking: 'yes/no	Key	New CC #	Old CC#	Group	Ab	Cohort	DOB	DOD	Starting weight (g)	age @ set up	Dissection Weight	Delta weight	Spleen weight (mg)	spleen/body	Wound score	approach 0-5	approach 6-10	approach 0-10	time social 0-5	time social 6-10	time social 0-10	time non-social 0-5	time non-social 6-10	time non-social 0-10	SI quotient 0-5	SI quotient 6-10	SI quotient 0-10	Cross 0-5	Cross 6-10	Cross 0-10	Center 0-5	Center 6-10	Center 0-10	Dist 0-5	Dist 6-10	Dist 0-10	# Fecal Boli	% Pref		total NPs/mm^2	void NPs/mm^2	abluminal NPs/mm^2	nonvascular NPs/mm^2	vascular NPs/mm^2		total NPs/mm^2	void NPs/mm^2	abluminal NPs/mm^2	nonvascular NPs/mm^2
0	13	3949	3949	HC+CD1	IgG	3	2020-10-08	2021-02-07	27.43	15.4286	27	-0.43	92.8	3.43704	1	19	22	41	50.78	60	110.78	32	37.41	69.41	1.58688	1.60385	1.59602	13	20	33	12.26	28.44	40.7	9.82792	11.825	21.653	3	0		5.21991	1.58616	1.29777	2.88393	2.33598		2.28471	1.25943	1.1392	1.69821
0	25	4263	9670.1	HC+CD1	IgG	5	2021-02-13	2021-05-20	27.9	11.7143	24.6	-3.3	80	3.25203	1	19	13	32	72.44	45.89	118.33	60.4	81.78	142.18	1.2	0.56	0.832255	26	25	51	121.41	125.94	247.35	10.49	8.37	18.86	4	0		5.7115	1.14851	1.17955	2.32806	3.38344		2.38987	1.07168	1.08607	1.5258
0	28	9657	9657	HC+CD1	IgG	5	2021-01-21	2021-05-20	28.4	15	27.5	-0.9	64.8	2.35636	1	20	13	33	77.99	55.44	133.43	23.61	56.42	80.03	3.3	0.98	1.66725	21	17	38	51.51	73.93	125.44	8.64	6.05	14.69	0	0		2.82337	0.78427	0.470562	1.25483	1.56854		1.68029	0.88559	0.685975	1.12019
0	30	4262	9672.1	HC+CD1	IgG	5	2021-02-20	2021-05-20	29.4	10.7143	29	-0.4	105.8	3.64828	1	24	21	45	70.89	64.06	134.95	31.01	32.44	63.45	2.28604	1.97472	2.12687	24	15	39	68.3	48.37	116.67	9.35	9	18.35	3	0		8.31683	1.55622	0.867399	2.42362	5.89321		2.88389	1.24748	0.931343	1.5568
0	34	9688	9688	HC+CD1	IgG	6	2021-03-09	2021-05-25	25.7	9	26.1	0.4	131.5	5.03831	1													9	13	22	21.85	56.36	78.21	7.93	7.22	15.15		0		7.68906	1.44334	1.4171	2.86044	4.82862		2.77292	1.20139	1.19042	1.69128
1	14	9970	3949	HC+CD1	IgG	3	2020-10-08	2021-02-07	29.81	15.4286	28.7	-1.11	76.6	2.66899	1	24	21	45	45.73	55.39	101.12	28.97	43.07	72.04	1.57853	1.28605	1.40366	24	17	41	49.77	33.9	83.67	12.0735	10.7544	22.8279	3	81.7399
1	19	3980	3980	HC+CD1	IgG	4	2020-11-22	2021-02-14	27.33	10	28	0.67	83.4	2.97857	1													17	17	34	36.04	32.83	68.87	10.72	8.7	19.42	5	91.517		3.16492	0.897144	0.548255	1.4454	1.71953		1.77902	0.947177	0.740442	1.20225
1	20	9974	3978.1	HC+CD1	IgG	4	2020-11-22	2021-02-14	25.38	10	25.4	0.02	79.3	3.12205	1													26	21	47	54.84	46	100.84	11.56	10.64	22.2	9	22.5957		2.84108	0.762883	0.605045	1.36793	1.47315		1.68555	0.873432	0.777846	1.16958
1	26	4264	9655	HC+CD1	IgG	5	2021-01-16	2021-05-20	27.8	15.7143	27.5	-0.3	86	3.12727	1	29	26	55	75.61	73.01	148.62	30.14	58.37	88.51	2.51	1.25	1.67913	34	34	68	69.93	75.23	145.16	13.1	12.33	25.43	5	65.7341		3.74013	0.872696	0.831139	1.70384	2.03629		1.93394	0.934182	0.911668	1.30531
1	27	4261	9655	HC+CD1	IgG	5	2021-01-16	2021-05-20	30.7	15.7143	29.9	-0.8	79.4	2.65552	1	29	15	44	83.19	51.75	134.94	39.66	36.56	76.22	2.1	1.42	1.7704	22	10	32	45.76	44.5	90.26	9.88	6.44	16.32	4	35.3279		3.09808	0.898444	0.805502	1.70395	1.39414		1.76014	0.947863	0.897497	1.30535
1	29	9655	9655	HC+CD1	IgG	5	2021-01-16	2021-05-20	27.8	15.7143	26.3	-1.5	74.8	2.84411	1	25	13	38	97.96	40.66	138.62	52.76	72.44	125.2	1.86	0.56	1.10719	34	28	62	53.63	75.61	129.24	11.38	11.18	22.56	7	37.4026		3.79517	1.20594	0.815784	2.02172	1.77344		1.94812	1.09815	0.903207	1.42187
1	33	9668	9668	HC+CD1	IgG	6	2021-02-15	2021-05-25	28.3	12.1429	27	-1.3	73.8	2.73333	1													20	12	32	48.5	15.43	63.93	8.46	6.99	15.45		62.8871		4.97232	1.16469	1.0303	2.19499	2.77733		2.22987	1.07921	1.01504	1.48155
0	1	39937	3932	CSD	IgG	1	2020-10-26	2021-01-10	28.43	8.85714	29.23	0.8	89.4	3.0585	9	27	11	38	98.45	78.84	177.29	67.26	69.09	136.35	1.46372	1.14112	1.30026	28	15	43	58.68	32.34	91.02	11.1601	9.39904	20.5591	3	0		10.844	2.02289	1.79076	3.81365	7.03038		3.29303	1.42228	1.33819	1.95286
0	3	39947	3932	CSD	IgG	1	2020-10-26	2021-01-10	27.45	8.85714	27.63	0.18	84	3.04017	4	19	15	34	45.49	43.09	88.58	56.39	43.92	100.31	0.806703	0.981102	0.883063	31	22	53	93.77	76.33	170.1	8.93419	9.95344	18.8876	4	0
0	5	39958	2112	CSD	IgG	1	2020-08-26	2021-01-10	31.2	17.5714	29.9	-1.3	87.1	2.91304	7	15	13	28	63	69.51	132.51	32.43	25.26	57.69	1.94265	2.75178	2.29693	18	16	34	22.53	39.93	62.46	6.88423	6.85274	13.737	3	0		8.85869	2.08232	2.29408	4.3764	4.48229		2.97636	1.44303	1.51462	2.09199
0	7	3943	3943	CSD	IgG	2	2020-10-09	2021-01-18	28.98	12.4286	29.77	0.79	76.9	2.58314	5	25	16	41	87.2	116.74	203.94	33.71	39.93	73.64	2.58677	2.92362	2.76942	12	9	21	21.19	15.32	36.51	8.60803	6.9044	15.5124	0	0		28.2754	3.28625	2.51033	5.79657	22.4788		5.31746	1.8128	1.5844	2.40761
0	9	2112	2112	CSD	IgG	2	2020-08-26	2021-01-18	37.56	18.7143	35.33	-2.23	105.4	2.9833	4	19	22	41	88.16	107.13	195.29	47.73	31.7	79.43	1.84706	3.3795	2.45864	15	14	29	20.63	46.87	67.5	8.53383	6.84706	15.3809	5	0		7.42941	1.4804	1.20625	2.68665	4.74276		2.72569	1.21672	1.09829	1.6391
0	11	9949	3943	CSD	IgG	2	2020-10-09	2021-01-18	28.76	12.4286	28.42	-0.34	99.4	3.49754	9	18	17	35	61.56	60.44	122	50.68	53.49	104.17	1.21468	1.12993	1.17116	29	21	50	51.41	43.91	95.32	14.3878	10.1248	24.5126	0	0		7.09124	1.3708	1.55533	2.92613	4.16512		2.66294	1.17081	1.24713	1.71059
0	15	9973	3945	CSD	IgG	3	2020-10-10	2021-02-07	29.75	15.1429	30.4	0.65	84.7	2.78618	3	22	16	38	56.48	45.88	102.36	48.53	39.5	88.03	1.16382	1.16152	1.16279	28	22	50	43.1	38.5	81.6	10.2151	9.06003	19.2752	5	0
0	17	3945	3945	CSD	IgG	3	2020-10-10	2021-02-07	32.24	15.1429	31.1	-1.14	64.4	2.07074	2	21	23	44	103.07	100.95	204.02	41.74	56.39	98.13	2.46933	1.79021	2.07908	17	15	32	72.87	28.74	101.61	9.37087	6.96198	16.3328	0	0		3.48036	0.974501	0.800483	1.77498	1.70538		1.86557	0.987168	0.894697	1.33229
0	21	9975	3987	CSD	IgG	4	2020-11-25	2021-02-14	28.21	9.57143	28.5	0.29	69.3	2.43158	3													24	15	39	55.06	67.87	122.93	8.88	7.26	16.14	7	0		5.47214	1.18071	0.976357	2.15707	3.31507		2.33926	1.0866	0.988108	1.4687
0	23	9976	9939	CSD	IgG	4	2020-11-22	2021-02-14	29.19	10	28.7	-0.49	99.9	3.48084	10													12	10	22	22.22	27.49	49.71	6.24	6.44	12.68	1	0		5.23508	0.516466	0.704272	1.22074	4.01435		2.28803	0.718656	0.839209	1.10487
0	31	4265	9672.4	CSD	IgG	5	2021-02-20	2021-05-20	25.1	10.7143	27.1	2	91.6	3.38007	3	29	23	52	86.36	96.95	183.31	51.43	47.96	99.39	1.67918	2.02148	1.84435	24	17	41	64.65	156.62	221.27	9.23	6.15	15.38	5	0		7.97159	1.02664	0.694495	1.72114	6.25045		2.8234	1.01323	0.833364	1.31192
0	36	4274	9668	CSD	IgG	6	2021-02-15	2021-05-25	28.4	12.1429	29.5	1.1	83.17	2.81932	3													14	17	31	47.78	69.76	117.54	7.8	5.79	13.59		0		11.2648	0.94662	0.851958	1.79858	9.4662		3.3563	0.972944	0.923016	1.34111
0	4	39957	3932	CSD	IFNAR	1	2020-10-26	2021-01-10	28.41	8.85714	26.8	-1.61	59.4	2.21642	2	25	20	45	42.18	81.53	123.71	80.3	73.37	153.67	0.52528	1.11122	0.805037	17	20	37	61.12	70.68	131.8	8.29406	6.58598	14.88	1	0		12.399	1.90041	3.19826	5.09867	7.30037		3.52123	1.37856	1.78837	2.25802
0	6	3932	3932	CSD	IFNAR	1	2020-10-26	2021-01-10	27.96	8.85714	28.5	0.54	77.8	2.72982	4	22	14	36	85.32	72.56	157.88	61.81	61.58	123.39	1.38036	1.1783	1.27952	15	14	29	39.8	33.44	73.24	8.36863	6.28108	14.6497	3	0		12.2478	1.66026	2.99391	4.65416	7.59363		3.49969	1.28851	1.73029	2.15735
0	12	9956	9956	CSD	IFNAR	2	2020-10-09	2021-01-18	28.04	12.4286	29.06	1.02	105.3	3.62354	3	18	22	40	45.13	61.03	106.16	61.98	56.14	118.12	0.728138	1.0871	0.898747	27	21	48	99.35	78.04	177.39	7.49479	6.93402	14.4288	0	0		10.3339	1.96245	1.63952	3.60197	6.73196		3.21464	1.40088	1.28044	1.89789
0	16	9972	3945	CSD	IFNAR	3	2020-10-10	2021-02-07	27.46	15.1429	27.1	-0.36	103.5	3.81919	2	24	19	43	94.16	91	185.16	40.86	24.47	65.33	2.30445	3.71884	2.83423	16	11	27	37.04	43.69	80.73	7.29855	6.08183	13.3804	7	0		10.0469	1.33366	0.800199	2.13386	7.91308		3.16969	1.15484	0.894538	1.46077
0	18	9971	3949	CSD	IFNAR	3	2020-10-08	2021-02-07	27.89	15.4286	27.2	-0.69	90.4	3.32353	2	22	17	39	70.9	57.55	128.45	46.48	42.7	89.18	1.52539	1.34778	1.44035	23	17	40	49.98	56.65	106.63	10.9246	8.37909	19.3037	2	0		5.02046	0.806205	0.586331	1.39254	3.62792		2.24064	0.897889	0.765722	1.18006
0	32	4266	9657	CSD	IFNAR	5	2021-01-21	2021-05-20	36.1	15	34.9	-1.2	193.4	5.54155	5	27	18	45	120.18	103.61	223.79	34.75	44.28	79.03	3.46	2.34	2.83171	15	11	26	62.42	28.93	91.35	7.26	6.12	13.38	4	0		6.77546	1.17222	1.35978	2.53201	4.24345		2.60297	1.08269	1.1661	1.59123
1	2	39948	2112	CSD	IFNAR	1	2020-08-27	2021-01-10	32.36	17.4286	29.15	-3.21	79	2.71012	2	27	11	38	92.48	64.82	157.3	55.54	53.22	108.76	1.66511	1.21796	1.4463	16	13	29	42.68	33.13	75.81	6.60633	7.15143	13.7578	4	45.3701		4.44411	0.631531	0.958991	1.59052	2.85358		2.1081	0.794689	0.979281	1.26116
1	8	9959	9956	CSD	IFNAR	2	2020-10-09	2021-01-18	28.18	12.4286	30.25	2.07	89.8	2.9686	7	22	14	36	59.71	61.76	121.47	50.19	48.06	98.25	1.18968	1.28506	1.23634	19	22	41	40.09	37.01	77.1	10.9898	9.78355	20.7734	0	42.7018		13.8599	1.03551	0.84965	1.88516	11.9748		3.72289	1.0176	0.921764	1.37301
1	10	9938	9938	CSD	IFNAR	2	2020-10-09	2021-01-18	28.77	12.4286	27.96	-0.81	234.5	8.38698	4	21	14	35	53.82	60.68	114.5	52.95	30.47	83.42	1.01643	1.99147	1.37257	25	20	45	29.2	59.91	89.11	13.0292	9.88	22.9092	0	58.18		12.1502	2.3812	2.80859	5.18979	6.96042		3.48571	1.54311	1.67588	2.27811
1	22	9977	9939	CSD	IFNAR	4	2020-11-22	2021-02-14	28.53	10	28.6	0.07																20	22	42	54.63	78.54	133.17	8.35	9.57	17.92	1	42.9616
1	24	9939	9939	CSD	IFNAR	4	2020-11-22	2021-02-14	29.76	10	27.9	-1.86	75.6	2.70968	6													24	20	44	75.37	67.16	142.53	9.45	9.31	18.76	0	47.5		6.12176	0.411547	0.668764	1.08031	5.04145		2.47422	0.641519	0.81778	1.03938
1	35	4275	9688	CSD	IFNAR	6	2021-03-09	2021-05-25	25.1	9	23.8	-1.3	82.9	3.48319	2													21	28	49	42.21	74.64	116.85	11.44	8.84	20.28		72.5608		4.70889	1.20338	1.41267	2.61605	2.09284		2.17	1.09699	1.18856	1.61742
[truncated: 7 more columns]

## Sheet: WTvLysM
Compiled data from C57BL/6J WT vs LysMgfp/+ mice (cross between LysMgfp/gfp and C57BL/6J mice) used for Figures S22, S24
WILDTYPE, INJECTIONS
Key	Study	CC	Cohort	Behavior Group	ear_tag	Group	Ab	Age	delta weight	spleen weight	wound score	OF Cross 0-5	OF Cross 6-10	OF Cross 0-10	OF %time 0-5	OF %time 6-10	OF %time 0-10	OF Dist 0-5	OF Dist 6-10	OF Dist 0-10	OF feces	OF_note	USM_mark	SI 0-5	SI 6-10	SI 0-10	social approach 0-5	social approach 6-10	social approach 0-10	time social 0-5	time social 6-10	time social 0-10	time non-social 0-5	time non-social 6-10	time nonsocial 0-10	SI note	men %NP nv	men %NP+ NP-like nv	men %MO nv	men %B nv	men %T nv	men %DC nv	men %NP iv	men %NP+ NP-like iv	men %MO iv	men %B iv	men %T iv	men %DC iv	blood %NP
1	Ly6G	4328-L	1			HC	IgG	13.2857	0.2	74.2	1	12	15	27	8.62333	12.3467	10.485	9.23149	8.67571	17.9072	6		0	0.989798	0.495958	0.697862	21	16	37	46.57	33.74	80.31	47.05	68.03	115.08		19.904	21.494	6.50995	21.1449	5.14435	9.64644	1.11617	1.24088	1.82703	6.58477	0.530024	0.617322	2.7
5	Ly6G	4328-R	1			HC	IgG	13.2857	-1	80.31	1	17	20	37	9.65333	12.45	11.0517	9.70524	9.8879	19.5931	0		0	0.821747	0.836578	0.82996	19	15	34	38.77	48.99	87.76	47.18	58.56	105.74		21.1099	25.6244	6.66585	26.4312	3.22699	3.86668	1.30791	1.7398	1.72351	7.74559	0.757854	0.806747	2.18
1	GR1	1330927-L	1	1	L	HC	IgG					19	15	34	9.69	11.0133	10.3517	1.69789	1.5077	3.20559		fire alarm															15.3908	17.6906	3.10389	13.6861	11.7401	7.81602	0.257317	0.466388	0.176906	8.05725	0.852364	0.723705	3.40081
5	GR1	1330927-R	1	1	R	HC	IgG					22	25	47	10.73	15.7833	13.2567	1.94278	2.0837	4.02648		fire alarm															17.4357	20.3476	4.13045	21.2167	6.21808	4.18421	5.95825	6.24496	0.564466	8.18027	2.19514	0.976615	34.5542
9	GR1	1330296-R	2	1	R	HC	IgG					28	23	51	16.5333	19.57	18.0517	2.71915	2.48732	5.20647		fire alarm															17.9459	20.8019	4.0368	20.1565	6.48085	5.0254	3.11685	3.37773	0.521763	9.11712	3.11685	1.44171	34.8768
13	GR1	1330296-L	2	1	L	HC	IgG					26	24	50	16.53	18.2233	17.3767	1.95221	2.54013	4.49234		fire alarm															20.0499	23.3326	3.11656	16.2269	7.89528	5.56825	1.32973	1.66216	1.01808	9.64056	2.5348	1.35051	5.04672
16	GR1	1330925-R	3	2	R	HC	IgG					20	10	30	16.7233	9.97667	13.35	9.93849	7.95914	17.8976	5																16.5268	18.7433	4.38993	20.3142	10.5875	7.07984	0.710136	0.774693	0.645578	9.53303	1.59243	1.29116	8.34275
19	GR1	1330925-L	3	2	L	HC	IgG					23	20	43	17.0467	9.29333	13.17	10.1528	8.34301	18.4958	1																25.2907	28.3067	5.39383	22.5981	4.73818	4.3885	1.3113	1.45118	0.498295	8.20002	1.90576	1.13646	27.9318
21	GR1	1331072-L	4	2	L	HC	IgG					25	21	46	11.4967	16.7367	14.1167	11.4762	9.94302	21.4193	0																19.7133	22.6603	4.8188	16.7264	10.9916	6.13301	0.278773	0.358423	0.398248	7.04898	0.637196	0.438072	4.68285
25	GR1	1331072-R	4	2	R	HC	IgG					19	18	37	20.51	14.8867	17.6983	9.03741	10.0155	19.0529	0																2.0209	28.4109	9.7989	15.6349	7.48226	4.24882	0.0591483	0.621057	0.45347	3.35174	1.38998	0.719637	42.6658
2	IFNAR	1330297-R	1	1	R	HC	IgG	12.8571	0	62.8	1	20	9	29	8.13333	4.55333	6.34333	12.7626	10.9296	23.6923	0		0	0.722848	0.581613	0.618806	10	15	25	19.9	44.79	64.69	27.53	77.01	104.54	TopScan couldn’t track mouse for first 112s	16.2375		5.73485	25.953	11.9082	5.24008	0.269875		0.101203	2.54132	0.28112	1.49556	36.523
6	IFNAR	1330297-L	1	1	L	HC	IgG	12.8571	-1.3	64.4	1	15	25	40	13.49	16.3067	14.8983	8.3584	10.1225	18.4809	0		0	1.19045	1.86257	1.46467	23	19	42	46.38	50.01	96.39	38.96	26.85	65.81		24.6452		6.31706	23.7972	8.8785	3.27103	0.328834		0.242298	2.66528	0.155763	0.363448	19.5928
10	IFNAR	1330301-L	2	1	L	HC	IgG	13	-1.4	70.4	1	28	17	45	15.9333	6.99	11.4617	12.3494	10.386	22.7354	7		0	0.974615	0.521496	0.679582	20	17	37	43	42.94	85.94	44.12	82.34	126.46		16.2464		4.38894	29.9952	11.5907	3.44326	0.218235		0.0727449	3.83123	0.242483	0.121242	44.1277
14	IFNAR	1330301-R	2	1	R	HC	IgG	13	-0.8	69.4	1	22	18	40	14.86	11.9567	13.4083	11.4735	10.7304	22.2039	0		0	1.13147	0.777298	0.921949	16	11	27	34.34	34.17	68.51	30.35	43.96	74.31		25.7584		6.13348	32.4655	6.92774	2.3497	0.0882515		0.099283	2.65858	0.0661886	0.0661886	18.3298
18	IFNAR	1331064-R	3	2	R	HC	IgG	12	0.7	74.5	1	22	20	42	30.1567	24.8767	27.5167	8.46519	7.2351	15.7003	5			1.1796	1.11516	1.14611	17	17	34	51.23	52.39	103.62	43.43	46.98	90.41		21.1172		4.29627	20.0978	5.59659	4.49391	0.811401		1.12348	7.17778	0.915427	1.89327	3.82314
22	IFNAR	1331064-L	3	2	L	HC	IgG	12	0.4	81	1	16	14	30	15.8	10.75	13.275	10.4245	10.7087	21.1332	4			1.47127	0.902181	1.04778	20	19	39	36.87	65.76	102.63	25.06	72.89	97.95		26.3891		5.79793	27.0001	4.07134	2.20264	1.78343		1.2008	4.67529	2.45843	1.83317	41.4444
24	IFNAR	1331065-L	4	2	L	HC	IgG	12.1429	-0.2	74.3	1	25	25	50	9.86667	10.3633	10.115	16.5085	16.5445	33.053	0			2.81377	1.32341	1.8084	26	19	45	74.79	72.92	147.71	26.58	55.1	81.68		28.7699		6.20175	24.6397	5.40401	3.60268	0.772002		0.797735	7.61709	0.746269	0.900669	4.87975
28	IFNAR	1331065-R	4	2	R	HC	IgG	12.1429	-0.6	73.2	1	20	15	35	13.17	6.95333	10.0617	9.54907	9.91212	19.4612	0			2.23911	1.42039	1.76095	25	17	42	50.38	44.87	95.25	22.5	31.59	54.09		24.2576		4.60059	25.7842	6.18988	3.57591	2.09118		1.1606	7.04726	2.45713	1.26516	24.8962
WILDTYPE, NO INJECTIONS OR MANIPULATIONS (subset of WT_HCvCSD)
experiment	date	sample	cohort	group	drug	age _wks	spleen_mg	wound	perNP_m_nv	perMO_m_nv	perB_m_nv	perT_m_nv	perDC_m_nv	NP_m_nv	MO_m_nv	B_m_nv	T_m_nv	DC_m_nv	perNP_m_iv	perMO_m_iv	perB_m_iv	perT_m_iv	perDC_m_iv	NP_m_iv	MO_m_iv	B_m_iv	T_m_iv	DC_m_iv	perNP_b	perMO_b	perB_b	perT_b	perDC_b	NP_ul_b	MO_ul_b	B_ul_b	T_ul_b	DC_ul_b	OF_cross_05	OF_cross_610	OF_cross_010	OF_time_05	OF_time_610	OF_time_010	OF_m_05	OF_m_610	OF_m_010	OF_feces	LD_time
NP-13	Sept - Oct 2019	1	1	HC		13.4286	79.1	1	16.0117	4.50592	20.3814	6.31877	8.47742	1528	430	1945	603	649	2.56733	1.50896	7.16756	1.64518	1.67662	227	135	660	136	160	26.3851	1.62658	62.8056	3.59819	0.438683	154.126	9.50148	366.872	21.0184	2.56252	20	18	38	7.84667	14.4	11.1233	11.5155	9.96472	21.4803	0
NP-13	Sept - Oct 2019	3	1	HC		13.4286	72.2	1	18.4363	4.86569	18.9229	7.21189	8.39166	2766	730	2839	1082	1023	1.75965	1.91962	6.57202	1.57302	1.57302	224	261	957	198	236	8.57554	0.972272	77.3188	7.53125	0.462987	17.1341	1.94262	154.484	15.0476	0.925056	25	29	54	17.5567	16.3233	16.94	15.0744	12.7484	27.8228	0
NP-13	Sept - Oct 2019	5	1	HC		13.4286	69.6	1	17.4454	4.13124	18.7522	5.39591	7.588	2483	588	2669	768	981	1.22954	1.41924	6.76597	1.38411	0.695567	136	184	904	173	99	4.69971	1.43974	82.2295	4.70485	0.658165	12.3285	3.77678	215.708	12.342	1.72653	23	19	42	22.0433	18.4867	20.265	12.3099	10.7127	23.0227	0
NP-13	Sept - Oct 2019	7	1	HC		13.4286	66.4	1	17.5911	4.99132	20.5901	2.55467	7.34814	5068	1438	5932	736	1445	3.29052	1.53419	5.00868	1.41617	2.33252	882	389	1383	344	672	19.8372	0.532541	68.9795	4.77239	0.404527	112.729	3.02627	391.99	27.1201	2.2988	32	19	51	11.4333	13.91	12.6717	16.1513	12.7274	28.8786	4
NP-13	Sept - Oct 2019	10	2	HC		14.2857	70.4	1	11.8213	3.95828	27.2533	4.37283	8.82589	884	296	2038	327	571	0.829099	1.40412	5.16181	1.05643	1.19016	56	95	379	63	89	7.15496	0.837228	79.0898	6.70296	0.99132	34.0706	3.98672	376.611	31.9182	4.72048	15	18	33	20.3	12.51	16.405	8.86131	8.85368	17.715	0
NP-13	Sept - Oct 2019	12	2	HC		14.2857	80.9	1	17.7399	4.69569	24.1185	3.17276	7.1401	3215	851	4371	575	1154	0.849749	1.82089	7.46013	0.689731	0.772499	125	299	1317	114	140	5.46663	0.623881	78.2818	9.30708	0.956277	41.1606	4.69747	589.417	70.077	7.20022	18	14	32	7.84667	8.59333	8.22	11.245	11.8711	23.1161	2
NP-13	Sept - Oct 2019	14	2	HC		14.2857	80.7	1	23.2659	5.79518	19.7765	2.42886	6.17395	4914	1224	4177	513	1015	1.17419	1.95067	8.17196	1.20259	1.36831	202	375	1684	203	289	6.95041	0.667115	77.2095	7.15209	1.05497	26.0235	2.49779	289.085	26.7786	3.94999	14	10	24	18.6333	5.14	11.8867	12.3167	11.1192	23.4358	6
NP-13	Sept - Oct 2019	16	2	HC		14.2857	79.8	1	19.9664	5.18513	19.8276	3.42511	6.63113	2734	710	2715	469	657	1.79654	2.00102	5.78398	0.912875	1.83305	210	249	764	101	251	7.49974	0.870277	74.1272	10.6071	0.737176	31.6434	3.67193	312.762	44.7544	3.11034	18	11	29	15.0633	10.8633	12.9633	13.2915	10.0249	23.3163	0
Exo14NP	2018-10-01	2	1	HC		10.4286	73.7		21.0147	2.5	18.6431	2.76193							1.98139	1.1	10.9877	1.47103																	43	33	76	23.0233	35.1	29.0617	12.0735	8.68178	20.7553	0	62.1
Exo14NP	2018-10-01	4	1	HC		10.4286	72.2		26.89	3.43	17.4163	2.53589							2.39234	1.03	8.42105	1.38756																	28	26	54	27.39	41.7667	34.5783	7.53278	6.62258	14.1554	2	74.135
Exo14NP	2018-10-01	6	1	HC		10.4286	70.4		24.2674	2.72	22.3905	1.97563							2.63418	0.47	9.41719	1.0866																	34	21	55	14.6233	16.75	15.6867	10.8763	8.41435	19.2906	0	63.1967
Exo14NP	2018-10-01	10	2	HC		11	71		26.1604	1.59	21.115	1.53885							1.99294	0.37	8.19879	1.71544																	37	32	69	20.81	21.0767	20.9433	10.708	9.03916	19.7471	3	57.0617
Exo14NP	2018-10-01	12	2	HC		11	84		25.8648	1.65	17.6494	2.8695							1.25786	0.31	7.03616	0.943396																	37	31	68	37.1133	28.01	32.5617	9.45791	6.69391	16.1518	1	53.3033
NP-1	Nov 2018 - Jan 2019	29	4	HC			66	1	28.8683	5.92113	30.1493	1.82475	3.9139						0.338882	0.297918	2.77436	0.0968234	0.167579						8.3437	0.813319	72.1845	7.53995	0.842025
NP-1	Nov 2018 - Jan 2019	30	4	HC			55	1	23.7125	5.99611	28.4567	1.51953	4.58019						0.263328	0.336715	4.06216	0.060436	0.15109						4.35755	0.590551	74.7942	9.35039	0.63529
NP-1	Nov 2018 - Jan 2019	31	4	HC			70	1	22.84	5.22057	27.4478	1.64204	5.42749						0.39791	0.347508	2.69252	0.103457	0.225482						4.64528	0.647812	73.9769	9.84358	0.363407
NP-1	Nov 2018 - Jan 2019	32	4	HC			71	1	29.2505	6.18806	27.5819	1.32317	3.80211						0.425114	0.395887	3.02362	0.0956506	0.395887						4.95073	1.03272	70.6898	10.4375	0.882933
NP-1	Nov 2018 - Jan 2019	33	4	HC			70	1	25.1288	5.56976	24.7206	3.06718	5.48583						0.469233	0.58368	4.5054	0.110632	0.175485						1.87272	0.822168	84.866	4.4458	1.03532
NP-1	Nov 2018 - Jan 2019	34	4	HC			46	1	22.4012	4.49024	27.3691	2.47941	4.08535						0.3685	0.395796	3.60311	0.122833	0.29571						5.64831	1.30493	75.4941	6.4415	1.20898
NP-1	Nov 2018 - Jan 2019	35	4	HC			85	1	33.1127	7.31219	25.9955	1.42139	4.36166						0.502874	0.56445	2.80686	0.0615764	0.230911						13.6325	0.886617	70.9649	6.00893	1.0387
NP-1	Nov 2018 - Jan 2019	36	4	HC			64	1	28.7543	6.51459	25.9296	2.56722	3.99027						0.493421	0.407609	2.63873	0.185927	0.364703						9.13639	0.380683	69.3278	6.02567	1.6315
NP-3	Jan - Feb 2019	2	1	HC			80	1	26.1862	4.06073	23.4136	3.92578	7.6706						0.17	0.15	3.09	0.1	0.32						8.55135	0.986171	50.7844	22.3011	0.918159																58.065
NP-3	Jan - Feb 2019	4	1	HC			93	1	31.755	6.38116	22.8694	4.66437	7.35313						0.14	0.15	2.68	0.18	0.34						8.02642	0.530046	58.9656	20.4741	1.08113																44.7533
NP-3	Nov - Dec 2019	7	3	HC			74	1	15.4	7.08	14	8.13	8.03						3.42	0.84	2.37	1.31	2.18						67.2	0.26	14.5	10.5	0.099																41.21
NP-3	Nov - Dec 2019	9	3	HC			53	1	17.9	8.04	21.6	6.37	7.7						1.64	1.06	2.78	0.9	1.8						34.5	0.22	32.4	22.6	0.23																52.4183
NP-3	Nov - Dec 2019	11	4	HC			87	1	22	7.36	16.5	0.33	10.1						1.95	1.51	5.91	0.029	0.87						10.3	2.1	55.7	0.0051	0.44																53.565
NP-3	Nov - Dec 2019	13	4	HC			75	1	28.2	9.32	16.7	0.26	7.47						0.73	1.1	2.73	0.062	0.82						13.9	1.24	47.2	0.048	1.67																49.3733
NP-5	2019-03-01	1	4	HC		32.8571	68		23.4964	7.33761	11.5764	1.0826	2.19384						0.69	1.24	4.98	0.73	0.97						9.99465	1.60819	62.3411	8.16024	0.941883
NP-5	2019-03-01	2	3	HC		12	73		14.608	4.80262	16.0565	1.08923	4.20457						2.38	1.32	4.48	1.66	1.66						5.42526	0.395592	55.2133	6.95112	0.169539
NP-5	2019-03-01	4	3	HC		12	74		7.77598	3.03942	12.3274	0.794569	4.5437						1.75	0.99	4.47	1.57	1.57						7.92319	0.570885	54.1216	2.31814	0.233544
NP10	2020-03-01	1	1	HC		12.3	75.2	1	12.06	4.12									0.16	0.42									13.8	1.13									13	11	24	3.55667	5.46667	4.51167	12.574	9.63339	22.2074	0
NP10	2020-03-01	4	1	HC		12.3	77.4	1	15.13	6.25									1.28	0.17									65.6	0.26									10	15	25	7.06333	12.6	9.83167	12.0082	11.1165	23.1247	4
NP10	2020-03-01	5	2	HC		12.4	77.7	1	13.73	5.08									0.37	0.22									6.79	0.49									17	5	22	9.57667	1.89	5.73333	10.642	7.04256	17.6846	0
NP10	2020-03-01	8	2	HC		12.4	89.9	1	6.36	3.58									0.15	0.17									7.06	0.52									19	17	36	13.2033	10.6667	11.935	11.3901	10.5656	21.9557	5
NP10	2020-03-01	9	3	HC		12.9	94.4	1	17.39	7.81									0.16	0.26									5.67	0.27									16	14	30	7.91333	10.1	9.00667	13.05	9.25823	22.3082	7
NP10	2020-03-01	13	3	HC		12.9	115.8	1	16.28	6.89									0.21	0.25									8.4	0.32									16	11	27	9.18667	5.05333	7.12	11.158	8.23749	19.3955	5
NP10	2020-03-01	14	4	HC		13	66	1	21.1	8.11									0.21	0.24									6.21	0.38
NP10	2020-03-01	17	4	HC		13	101.1	1	13.5	6.46									0.78	0.32									2.92	0.03
LysM, INJECTIONS (subset of LysM_IFNAR)
Key	New CC #	Old CC#	Group	Ab	Cohort	DOB	DOD	Starting weight (g)	age @ set up	Dissection Weight	Delta weight	Spleen weight (mg)	spleen/body	Wound score	approach 0-5	approach 6-10	approach 0-10	time social 0-5	time social 6-10	time social 0-10	time non-social 0-5	time non-social 6-10	time non-social 0-10	SI quotient 0-5	SI quotient 6-10	SI quotient 0-10	Cross 0-5	Cross 6-10	Cross 0-10	Center 0-5	Center 6-10	Center 0-10	Dist 0-5	Dist 6-10	Dist 0-10	# Fecal Boli	% Pref
13	3949	3949	HC+CD1	IgG	3	44112	44234	27.43	15.4286	27	-0.43	92.8	3.43704	1	19	22	41	50.78	60	110.78	32	37.41	69.41	1.58688	1.60385	1.59602	13	20	33	12.26	28.44	40.7	9.82792	11.825	21.653	3	0
25	4263	9670.1	HC+CD1	IgG	5	44240	44336	27.9	11.7143	24.6	-3.3	80	3.25203	1	19	13	32	72.44	45.89	118.33	60.4	81.78	142.18	1.2	0.56	0.832255	26	25	51	121.41	125.94	247.35	10.49	8.37	18.86	4	0
28	9657	9657	HC+CD1	IgG	5	44217	44336	28.4	15	27.5	-0.9	64.8	2.35636	1	20	13	33	77.99	55.44	133.43	23.61	56.42	80.03	3.3	0.98	1.66725	21	17	38	51.51	73.93	125.44	8.64	6.05	14.69	0	0
30	4262	9672.1	HC+CD1	IgG	5	44247	44336	29.4	10.7143	29	-0.4	105.8	3.64828	1	24	21	45	70.89	64.06	134.95	31.01	32.44	63.45	2.28604	1.97472	2.12687	24	15	39	68.3	48.37	116.67	9.35	9	18.35	3	0
34	9688	9688	HC+CD1	IgG	6	44264	44341	25.7	9	26.1	0.4	131.5	5.03831	1													9	13	22	21.85	56.36	78.21	7.93	7.22	15.15		0
14	9970	3949	HC+CD1	IgG	3	44112	44234	29.81	15.4286	28.7	-1.11	76.6	2.66899	1	24	21	45	45.73	55.39	101.12	28.97	43.07	72.04	1.57853	1.28605	1.40366	24	17	41	49.77	33.9	83.67	12.0735	10.7544	22.8279	3	81.7399
19	3980	3980	HC+CD1	IgG	4	44157	44241	27.33	10	28	0.67	83.4	2.97857	1													17	17	34	36.04	32.83	68.87	10.72	8.7	19.42	5	91.517
20	9974	3978.1	HC+CD1	IgG	4	44157	44241	25.38	10	25.4	0.02	79.3	3.12205	1													26	21	47	54.84	46	100.84	11.56	10.64	22.2	9	22.5957
26	4264	9655	HC+CD1	IgG	5	44212	44336	27.8	15.7143	27.5	-0.3	86	3.12727	1	29	26	55	75.61	73.01	148.62	30.14	58.37	88.51	2.51	1.25	1.67913	34	34	68	69.93	75.23	145.16	13.1	12.33	25.43	5	65.7341
27	4261	9655	HC+CD1	IgG	5	44212	44336	30.7	15.7143	29.9	-0.8	79.4	2.65552	1	29	15	44	83.19	51.75	134.94	39.66	36.56	76.22	2.1	1.42	1.7704	22	10	32	45.76	44.5	90.26	9.88	6.44	16.32	4	35.3279
29	9655	9655	HC+CD1	IgG	5	44212	44336	27.8	15.7143	26.3	-1.5	74.8	2.84411	1	25	13	38	97.96	40.66	138.62	52.76	72.44	125.2	1.86	0.56	1.10719	34	28	62	53.63	75.61	129.24	11.38	11.18	22.56	7	37.4026
33	9668	9668	HC+CD1	IgG	6	44242	44341	28.3	12.1429	27	-1.3	73.8	2.73333	1													20	12	32	48.5	15.43	63.93	8.46	6.99	15.45		62.8871
LysM, NO INJECTIONS OR MANIPULATIONS (LysM_HCvCSD)
Key	New CC #	Old CC#	Group	Cohort	Delta weight (g)	Spleen weight (mg)	Wound score	SI 0-5	SI 6-10	SI 0-10	SI approach 0-5	SI approach 6-10	SI approach 0-10	SI time social 0-5	SI time social 6-10	SI time social 0-10	SI time non-social 0-5	SI time non-social 6-10	SI time non-social 0-10	LD cross	LD % time	OF cross 0-5	OF cross 6-10	OF cross 0-10	OF % time 0-5	OF % time 6-10	OF % time 0-10	OF move 0-5	OF move 6-10	OF move 0-10	USM mark	USM area	USM F area	USM % preference	%live CD45+	%DCs	%Mono	%Mono GFP+	%NPs	%NP GFP+	%T cells	%B cells	PFC	striatum	hippo	Brain_avg	Men_total	ln	Men_parenchymal
5	4646 - 1	4646	HC	1	-0.4	85	1	0.864175	0.652648	0.757768	22	18	40	64.96	49.66	114.62	75.17	76.09	151.26			22	22	44	21.78	27.37	24.575	9.15152	9.92327	19.0748	0	0.978	0	0	96.9468	0.645405	1.25754	91.1817	17.1864	99.9742	20.5731	47.8509					2.78	1.02245	0.12
6	4646 - 2	4646	HC	1	1.1	75	1	1.46058	3.14231	1.64641	18	5	23	30.57	8.17	38.74	20.93	2.6	23.53			24	24	48	17.4667	19.2433	18.355	11.3832	10.718	22.1012	0	0.798	0	0	97.47	0.397359	0.39095	86.8852	8.36164	99.719	22.4957	56.7177					4.15	1.42311	0.74
27	4700	4700-1	HC	4	0.7	67.5	1	1.34353	3.11088	2.2832	13	20	33	22.84	60.04	82.88	17	19.3	36.3			14	8	22	10.01	4.77	7.39	8.00149	6.97034	14.9718	0	0.87	0	0	99.4683	1.20039	0.55242	87.027	6.87688	99.0881	21.419	56.8605					2.90271	1.06564	0.623723
39	5377787	5377787-L	HC	6	-1.35	91.2	1	1.64718	0.794971	1.1554	30	37	52	81.14	53.43	134.57	49.26	67.21	116.47			24	23	47	34.5467	42.9533	38.75	9.48023	9.9308	19.411	0	0	0	0													6.37	1.8516	0.43
42	5377787	5377787-R	HC	6	-0.9	84.8	1	1.36696	0.902697	1.11036	24	26	36	45.93	37.48	83.41	33.6	41.52	75.12			19	17	36	11.68	11.5333	11.6067	12.8411	12.8	25.6411	0	0	0	0													2.35	0.854415	0.25
1	8143 - 1	8143	HC	1	1.3	86	1	1.74364	2.22807	1.9503	20	15	35	52.1	49.53	101.63	29.88	22.23	52.11			30	23	53	22.3333	41.3867	31.86	10.2179	7.77521	17.9931	1	10.013	5.906	58.9833	93.8747	0.618365	0.323589	91.7808	3.10734	100	21.8445	63.7625	3.64	5.04	3.69	4.1	5.14	1.63705	0.98
3	4678	4678-1	HC	3	3.61	104	1	1.76794	2.0905	1.92148	20	17	37	47.31	50.82	98.13	26.76	24.31	51.07			28	22	50	25.3867	34.6433	30.015	8.60996	7.21998	15.8299	1	1.305	0.994	76.1686
9	4678	4678-2	HC	3	1.15	105.4	1	1.0687	0.744065	0.953774	21	7	28	41.07	15.67	56.74	38.43	21.06	59.49			12	17	29	23.58	28.3433	25.9617	6.47533	6.31438	12.7897	1	7.47	4.723	63.2262
12	8143 - 2	8143	HC	1	-1.1	93	1	1.37303	1.44733	1.41132	19	17	36	54.77	61.41	116.18	39.89	42.43	82.32			15	13	28	26.1367	9.56333	17.85	7.56995	6.53701	14.107	1	10.011	1.511	15.0934	93.2613	0.704192	0.430994	84.6995	4.59491	100	23.8295	60.2426	3.39	4.85	5.09	4.4	4.79391	1.56735	1.06871
13	4667	4667-2	HC	2		82.1	1	1.46101	0.843483	1.09628	26	22	48	59.2	49.31	108.51	40.52	58.46	98.98			23	18	41	8.74333	15.38	12.0617	14.3343	12.1291	26.4634	1	7.987	5.179	64.8429	97.3708	0.582567	1.01052	77.5956	7.07364	99.961	20.8012	47.4668	2.1	2.32	2.28	2.2	4.13563	1.41964	0.799708
15	4667	4667-1	HC	2		90.1	1	1.70365	0.330707	0.876172	26	15	41	55.59	16.37	71.96	32.63	49.5	82.13			29	26	55	18.2633	37.2233	27.7433	11.2276	10.2002	21.4277	1	8.257	3.765	45.5977	98.4109	0.976067	1.92419	80.1867	6.42927	99.8448	16.5213	48.8353	7.76	6.94	7.38	7.4	9.59317	2.26105	1.33513
25	8153	8153-2	HC	4	0.8	89.4	1															28	27	55	14.6867	31.43	23.0583	12.5893	8.58819	21.1775	1	13.719	2.607	19.0028	99.5785	0.769741	2.21793	95.0421	11.237	99.8523	21.0942	50.3008
26	8153	8153-1	HC	4	0.6	67.1	1															17	23	40	20.9133	30.2333	25.5733	10.4442	9.15624	19.6005	1	5.175	1.464	28.2899	99.6366	1.01714	2.31303	92.3077	0.210545	94.3662	15.7256	59.3648	3.17	3.31	2.58	3	6.76	1.91102	0.54
28	4700	4700-2	HC	4	0.9	69.2	1	1.30957	0.90058	1.13697	22	15	37	40.23	20.2	60.43	30.72	22.43	53.15			26	24	50	11.4233	24.9133	18.1683	11.9241	11.0091	22.9332	1	5.194	4.947	95.2445	99.5814	0.836489	0.549336	92.4242	8.4731	99.7544	23.1179	52.8362	3.84	4.32	4.3	4.2	3.82559	1.34171	1.01013
29	6668	6668-1?	HC	5	0.4	83.1	1													67	33.895	19	17	36	7.89333	20.2333	14.0633	10.5399	8.14301	18.6829	1	1.555	1.555	100	98.8817	0.205036	1.46088	95.8333	8.95752	99.9642		60.8958	4.85	4.18	3.07	4	1.85	0.615186	0.53
32	7592	6674-1	HC	5	1.7	88.2	2													60	32.935	12	11	23	10.9	7.42333	9.16167	8.00625	6.33099	14.3372	1	11.269	1.157	10.2671	99.0344	0.129567	2.71443	96.0621	19.2213	99.9326		56.4784
34	6668	6668-2?	HC	5	0.59	86.8	1													60	23.8783	15	11	26	8.48667	7.64333	8.065	9.84188	7.11178	16.9537	1	1.327	1.183	89.1485									3.53	3.43	2.67	3.2	2.95	1.08181	0.38
37	7592	6674-2	HC	5	-0.4	89.8	2													54	36.8033	19	13	32	11.1867	8.97667	10.0817	9.754	8.9098	18.6638	1	21.394	2.611	12.2044	98.8889	0.61287	1.72329	92.9254	20.0336	99.9671		48.1894
[truncated: 17 more columns]

[truncated: 2 more sheets: WT_IFNAR, WT_Ly6G]
